# Supplementary material for: Structural analysis of the SRP Alu domain from Plasmodium falciparum reveals a non-canonical open conformation
Source: Commun Biol. 2021 May 20;4:600. doi: 10.1038/s42003-021-02132-y (PMC8137916; doi:10.1038/s42003-021-02132-y)
Supplement: Supplementary file 3 — Supplementary Data 1 [file 42003_2021_2132_MOESM3_ESM.xlsx]

## Sheet: Figure 2a
PfSRP9/14					PfAlu118 RNA					PfAlu domain
volume (mL)	A280 (mAU)	volume (mL)	Molar mass (g/mol)		volume (mL)	A280 (mAU)	volume (mL)	Molar mass (g/mol)		volume (mL)	A280 (mAU)	volume (mL)	Molar mass (g/mol)
0	0.00651014	16.2218	25537.3		0	4.09e-05	14.168	34552.8		0	0.000122378	13.3532	56396.9
0.00673382	0.00715134	16.2285	25672.5		0.00673382	5.98e-05	14.1747	34492		0.00673382	0.000164499	13.3599	56356.1
0.0134676	0.00963175	16.2353	25479.5		0.0134676	6.09e-05	14.1814	34609.6		0.0134676	0.000172556	13.3666	56191.2
0.0202015	0.0151709	16.242	25211.1		0.0202015	4.94e-05	14.1882	34482.2		0.0202015	0.000171186	13.3734	55989.5
0.0269353	0.0182031	16.2487	24958.2		0.0269353	3.78e-05	14.1949	34458.7		0.0269353	0.000169817	13.3801	55798.4
0.0336691	0.0185335	16.2554	25249.9		0.0336691	3.04e-05	14.2016	34413.6		0.0336691	0.000155983	13.3868	55895.3
0.0404029	0.0184487	16.2622	25086.7		0.0404029	4.59e-05	14.2084	34429.4		0.0404029	0.000158879	13.3936	55838.9
0.0471368	0.0183639	16.2689	25033.3		0.0471368	6.91e-05	14.2151	34255.7		0.0471368	0.000177039	13.4003	55795.6
0.0538706	0.0180646	16.2756	25111.5		0.0538706	6.62e-05	14.2218	34087.7		0.0538706	0.000173017	13.407	55655.8
0.0606044	0.0181042	16.2824	24925.1		0.0606044	6.32e-05	14.2286	34050		0.0606044	0.000168995	13.4138	55646.2
0.0673382	0.0182364	16.2891	24671.6		0.0673382	2.59e-05	14.2353	34360.6		0.0673382	0.000146394	13.4205	55523
0.0740721	0.0183069	16.2959	24444.8		0.0740721	2.72e-05	14.242	34303.5		0.0740721	7.36e-05	13.4272	55412.5
0.0808059	0.0182166	16.3026	24420.5		0.0808059	3.96e-05	14.2488	34426		0.0808059	0.000115152	13.434	55551.8
0.0875397	0.0181264	16.3093	24302.9		0.0875397	2.35e-05	14.2555	34297.5		0.0875397	0.000128712	13.4407	55457.2
0.0942735	0.0180394	16.3161	24162		0.0942735	7.37e-06	14.2622	34105.3		0.0942735	0.000134346	13.4474	55371.8
0.101007	0.0181216	16.3228	24309		0.101007	-2.91e-05	14.269	34324.8		0.101007	0.00013998	13.4542	55407.3
0.107741	0.0183897	16.3295	24303.1		0.107741	4.47e-05	14.2757	34435.1		0.107741	0.000144122	13.4609	55507
0.114475	0.0183515	16.3362	24191.8		0.114475	9.97e-05	14.2824	34290.1		0.114475	0.000188555	13.4677	55511.3
0.121209	0.0183132	16.343	24093.8		0.121209	8.66e-05	14.2892	34164.8		0.121209	0.000178929	13.4744	55524.8
0.127943	0.017879	16.3497	24007.1		0.127943	7.35e-05	14.2959	34071		0.127943	0.000169304	13.4811	55632.8
0.134677	0.0177818	16.3564	23965.7		0.134677	4.56e-05	14.3026	33879.4		0.134677	0.000144432	13.4878	55598.6
0.14141	0.0181441	16.3632	23903.7		0.14141	5.18e-05	14.3094	33685		0.14141	0.000149185	13.4946	55574.1
0.148144	0.0182842	16.3699	23796.7		0.148144	8.79e-05	14.3161	33481.1		0.148144	0.000174758	13.5013	55536.5
0.154878	0.0180014	16.3767	23730.4		0.154878	7.81e-05	14.3228	33733.2		0.154878	0.000172101	13.5081	55500.6
0.161612	0.0177186	16.3834	23832.6		0.161612	6.83e-05	14.3296	33625.4		0.161612	0.000169444	13.5148	55398.5
0.168346	0.0176972	16.3901	23921.6		0.168346	4.23e-05	14.3363	33524.5		0.168346	0.000157641	13.5215	55300.6
0.175079	0.0182987	16.3969	23870.4		0.175079	4.96e-05	14.343	33496.7		0.175079	0.000156427	13.5282	55374.4
0.181813	0.0181628	16.4036	23675.6		0.181813	6.34e-05	14.3498	33930.9		0.181813	0.000161427	13.535	55370.9
0.188547	0.0180268	16.4103	23519.2		0.188547	8.32e-05	14.3565	33792.4		0.188547	0.00017567	13.5417	55377.8
0.195281	0.0177213	16.4171	23504.2		0.195281	7.61e-05	14.3632	33668.2		0.195281	0.00017038	13.5485	55380.3
0.202015	0.0179169	16.4238	23825.6		0.202015	6.9e-05	14.37	33769.8		0.202015	0.000165089	13.5552	55378.9
0.208749	0.0182993	16.4305	23804.8		0.208749	4.65e-05	14.3767	33679		0.208749	0.000148865	13.5619	55356.2
0.215482	0.0181806	16.4373	23728.4		0.215482	4.42e-05	14.3834	33706.2		0.215482	0.000159056	13.5686	55318.1
0.222216	0.018062	16.444	23666.5		0.222216	6.12e-05	14.3902	33586.9		0.222216	0.000176334	13.5754	55282.9
0.22895	0.0177158	16.4507	23559.6		0.22895	5.63e-05	14.3969	33356.6		0.22895	0.000176293	13.5821	55300.8
0.235684	0.0178369	16.4575	23403.8		0.235684	5.15e-05	14.4037	33109.1		0.235684	0.000163097	13.5889	55285.6
0.242418	0.0179926	16.4642	23591.6		0.242418	3.35e-05	14.4104	33047.5		0.242418	0.000149901	13.5956	55347.1
0.249151	0.0180347	16.4709	23651.7		0.249151	3.8e-05	14.4171	33498.3		0.249151	0.000152509	13.6023	55387.2
0.255885	0.0179274	16.4777	23690.2		0.255885	7.5e-05	14.4238	33401.9		0.255885	0.000177835	13.6091	55431.7
0.262619	0.0178201	16.4844	23588		0.262619	9.26e-05	14.4306	33283.7		0.262619	0.000186937	13.6158	55454.5
0.269353	0.0175854	16.4911	23506.9		0.269353	7.18e-05	14.4373	33160.9		0.269353	0.000172828	13.6225	55474.6
0.276087	0.0176403	16.4979	23316.3		0.276087	5.09e-05	14.4441	33160.6		0.276087	0.00015872	13.6293	55342
0.282821	0.0179723	16.5046	23209.8		0.282821	0.000106447	14.4508	33130.3		0.282821	0.000153686	13.636	55381.5
0.289554	0.0180109	16.5113	23313.1		0.289554	0.000653749	14.4575	33081		0.289554	0.000182448	13.6427	55444.4
0.296288	0.0177995	16.5181	23338.5		0.296288	0.000881867	14.4642	33158.5		0.296288	0.000177661	13.6495	55513.4
0.303022	0.0175881	16.5248	23362.6		0.303022	0.000962823	14.471	33218		0.303022	0.000172875	13.6562	55565.3
0.309756	0.0175322	16.5315	23422.4		0.309756	0.00100022	14.4777	33162.4		0.309756	0.000155587	13.6629	55612.5
0.31649	0.0178682	16.5383	23436.6		0.31649	0.00103761	14.4845	33191.7		0.31649	0.000150311	13.6697	55620.2
0.323223	0.0179931	16.545	23440		0.323223	0.00107495	14.4912	33194.6		0.323223	0.000170247	13.6764	55627.8
0.329957	0.0177341	16.5517	23528.7		0.329957	0.00123817	14.4979	33176.9		0.329957	0.00017336	13.6831	55707.2
0.336691	0.017475	16.5585	23611.6		0.336691	0.0017119	14.5046	33240.6		0.336691	0.000165452	13.6899	55772.5
0.343425	0.0175313	16.5652	23656.5		0.343425	0.00187572	14.5114	33335.6		0.343425	0.000157545	13.6966	55536.7
0.350159	0.017928	16.5719	23673.1		0.350159	0.00203953	14.5181	33331.8		0.350159	0.000148017	13.7033	55451
0.356893	0.0178808	16.5787	23634.7		0.356893	0.00205823	14.5249	33255.5		0.356893	0.000159875	13.7101	55440.3
0.363626	0.0178335	16.5854	23607.2		0.363626	0.00206232	14.5316	33177.5		0.363626	0.000204808	13.7168	55428
0.37036	0.0175615	16.5921	23601.4		0.37036	0.00205483	14.5383	33053		0.37036	0.000207429	13.7235	55531.6
0.377094	0.0175716	16.5989	23326.7		0.377094	0.00204733	14.5451	33052.4		0.377094	0.000258106	13.7303	55650.4
0.383828	0.0179161	16.6056	23270.6		0.383828	0.00203139	14.5518	33054.7		0.383828	0.000625041	13.737	55758.9
0.390562	0.0178938	16.6123	23406.2		0.390562	0.00203147	14.5585	33020		0.390562	0.000913505	13.7437	55693.8
0.397296	0.0178715	16.6191	23577.3		0.397296	0.0020573	14.5653	32982		0.397296	0.00093404	13.7505	55713.9
0.404029	0.0176032	16.6258	23656.3		0.404029	0.00205781	14.572	32998.8		0.404029	0.00093601	13.7572	55753.8
0.410763	0.0176228	16.6325	23613.9		0.410763	0.00204139	14.5787	33101.3		0.410763	0.000920281	13.7639	55767.2
0.417497	0.017795	16.6393	23574.2		0.417497	0.00202497	14.5855	33110.2		0.417497	0.000904551	13.7707	55828.8
0.424231	0.0179956	16.646	23473.3		0.424231	0.00202383	14.5922	33148.4		0.424231	0.000769315	13.7774	55619
0.430965	0.0178934	16.6527	23526.8		0.430965	0.00186013	14.5989	33179.6		0.430965	0.000634078	13.7841	55686.4
0.437698	0.0177913	16.6595	23601.4		0.437698	0.00169643	14.6057	33183.7		0.437698	0.000283942	13.7909	55729.8
0.444432	0.0175827	16.6662	23635		0.444432	0.00113522	14.6124	33191.9		0.444432	0.000182873	13.7976	55823.4
0.451166	0.0174132	16.673	23716.2		0.451166	0.00102536	14.6191	33219.9		0.451166	0.000150095	13.8043	55940.6
0.4579	0.0177543	16.6797	23543.1		0.4579	0.00118607	14.6259	33280.1		0.4579	0.000151338	13.8111	55942.7
0.464634	0.0178605	16.6864	23614		0.464634	0.0012482	14.6326	33306.8		0.464634	0.000191437	13.8178	55909.7
0.471368	0.0176946	16.6931	23651.2		0.471368	0.00117827	14.6393	33258.7		0.471368	0.000182949	13.8245	55881.4
0.478101	0.0175288	16.6999	23744.8		0.478101	0.00110833	14.6461	33225		0.478101	0.000174462	13.8313	55647
0.484835	0.0175614	16.7066	23811.7		0.484835	0.00102565	14.6528	33139.5		0.484835	0.000149966
0.491569	0.0179137	16.7133	23847		0.491569	0.0010298	14.6595	33150.3		0.491569	0.000151644
0.498303	0.01804	16.7201	23891.3		0.498303	0.00106566	14.6663	33137		0.498303	0.000166169
0.505037	0.0177858	16.7268	23899.8		0.505037	0.0010694	14.673	33119.7		0.505037	0.000166989
0.511771	0.0175315	16.7336	23771.8		0.511771	0.00106202	14.6797	32976.5		0.511771	0.000159867
0.518504	0.0176458	16.7403	23794.7		0.518504	0.00105464	14.6865	32888.1		0.518504	0.000152744
0.525238	0.0181463	16.747	23800.1		0.525238	0.00104382	14.6932	33030.1		0.525238	0.000145094
0.531972	0.017943	16.7538	23754.1		0.531972	0.00105493	14.6999	33059.2		0.531972	0.000151536
0.538706	0.0177397	16.7605	23800		0.538706	0.001079	14.7067	33076.8		0.538706	1.32e-05
0.54544	0.0173274	16.7672	23792.6		0.54544	0.00107275	14.7134	33076.8		0.54544	-0.000125108
0.552173	0.0162547	16.7739	23951.3		0.552173	0.0010665	14.7201	33072		0.552173	-0.000464443
0.558907	0.0151819	16.7807	24105.5		0.558907	0.00104563	14.7269	33025.5		0.558907	-0.000470505
0.565641	0.00984685	16.7874	24194.9		0.565641	0.00104286	14.7336	33033.3		0.565641	-0.000161225
0.572375	0.00597415	16.7941	24317.8		0.572375	0.00102731	14.7403	32970.6		0.572375	-7.76e-06
0.579109	0.00511931	16.8009	23970.3		0.579109	0.00101177	14.7471	32979.9		0.579109	4.62e-05
0.585843	0.00508562	16.8076	24011.9		0.585843	0.00092077	14.7538	33019.6		0.585843	0.000100078
0.592576	0.00517746	16.8144	24146.2		0.592576	0.000381055	14.7605	33050.8		0.592576	0.00012532
0.59931	0.00591388	16.8211	24209.2		0.59931	3.28e-05	14.7673	33069.6		0.59931	0.000150563
0.606044	0.00593708	16.8278	24114		0.606044	9.1e-05	14.774	33125		0.606044	0.000175275
0.612778	0.0102405	16.8346	24091.7		0.612778	7.65e-05	14.7807	33136.5		0.612778	0.00018725
0.619512	0.0161949	16.8413	24128.5		0.619512	6.2e-05	14.7875	33124.1		0.619512	0.000171004
0.626246	0.0172825	16.848	24068.1		0.626246	3.28e-05	14.7942	32990.1		0.626246	0.000154758
0.632979	0.0162566	16.8548	24146.8		0.632979	3.41e-05	14.8009	33072.2		0.632979	0.000153253
0.639713	0.0152306	16.8615	24226.7		0.639713	5.57e-05	14.8077	33127.3		0.639713	0.000183165
0.646447	0.0122998	16.8682	24268.5		0.646447	6.63e-05	14.8144	33161		0.646447	0.000177541
0.653181	0.0056049	16.875	24221.6		0.653181	4.32e-05	14.8211	32991		0.653181	0.000171917
0.659915	0.00474419	16.8817	24005		0.659915	2.01e-05	14.8279	32951.2		0.659915	0.000150507
0.666648	0.00538404	16.8884	24060.7		0.666648	6.43e-05	14.8346	32995.4		0.666648	0.000143818
0.673382	0.00526027	16.8952	23977		0.673382	0.000139962	14.8414	32990.3		0.673382	0.000168004
0.680116	0.00513649	16.9019	23984		0.680116	0.000129135	14.8481	32884.9		0.680116	0.000173234
0.68685	0.00487026	16.9086	23947.3		0.68685	0.000118308	14.8548	33146		0.68685	0.000168608
0.693584	0.00479437	16.9154	23909.3		0.693584	3.7e-05	14.8615	33388.9		0.693584	0.000163982
0.700318	0.00509899	16.9221	23943.1		0.700318	2.97e-05	14.8683	33448.5		0.700318	0.000156686
0.707051	0.005246	16.9288	24073.2		0.707051	3.52e-05	14.875	33367.8		0.707051	0.000150926
0.713785	0.00495255	16.9356	24183.1		0.713785	6.04e-05	14.8818	33248		0.713785	0.000165943
0.720519	0.00465909	16.9423	24258.8		0.720519	6.28e-05	14.8885	33187.8		0.720519	0.000162001
0.727253	0.00465962	16.949	24214.1		0.727253	4.82e-05	14.8952	33244.4		0.727253	0.000158059
0.733987	0.00502413	16.9558	24301.6		0.733987	3.35e-05	14.9019	33298.7		0.733987	0.000141609
0.740721	0.00500294	16.9625	24267.7		0.740721	2.88e-05	14.9087	33015.4		0.740721	0.000148564
0.747454	0.00498175	16.9692	24213.8		0.747454	5.86e-05	14.9154	32936.8		0.747454	0.000171446
0.754188	0.00471023	16.976	24051.6		0.754188	6.51e-05	14.9222	32885.4		0.754188	0.00017673
0.760922	0.00474742	16.9827	24131.3		0.760922	4.59e-05	14.9289	33006.7		0.760922	0.00016298
0.767656	0.00485933	16.9894	24215.7		0.767656	2.68e-05	14.9356	33098.4		0.767656	0.00014923
0.77439	0.00513946	16.9962	24209.1		0.77439	3.94e-05	14.9423	33165.9		0.77439	0.000149949
0.781123	0.00511872	17.0029	24258.6		0.781123	5.9e-05	14.9491	33217.1		0.781123	0.000195656
0.787857	0.00509797	17.0096	24266.4		0.787857	6.3e-05	14.9558	32898.7		0.787857	0.000184296
0.794591	0.0047985	17.0164	24268.6		0.794591	4.61e-05	14.9626	32816.7		0.794591	0.000172936
0.801325	0.00476062	17.0231	24183.9		0.801325	2.91e-05	14.9693	32889.9		0.801325	0.000148808
0.808059	0.00508093	17.0298	24239.2		0.808059	3.21e-05	14.976	32951.4		0.808059	0.000146141
0.814793	0.00518366	17.0366	24288		0.814793	7.73e-05	14.9828	32965.9		0.814793	0.0001806
0.821526	0.00499125	17.0433	23990.4		0.821526	7.32e-05	14.9895	33072.1		0.821526	0.000174364
0.82826	0.00479884	17.05	24147.1		0.82826	6.91e-05	14.9962	33171.3		0.82826	0.000168128
0.834994	0.00462929	17.0568	24285		0.834994	4.06e-05	15.003	33269.8		0.834994	0.000144336
0.841728	0.00532356	17.0635	24332		0.841728	0.000434192	15.0097	33188		0.841728	0.000148185
0.848462	0.00515208	17.0702	24340.6		0.848462	0.000384903	15.0164	33212.4		0.848462	0.000168719
0.855195	0.0049806	17.077	24135.4		0.855195	0.000335614	15.0232	33117.6		0.855195	0.000170726
0.861929	0.00461484	17.0837	24222.4		0.861929	0.000130957	15.0299	33113.7		0.861929	0.000162971
0.868663	0.00468174	17.0904	24334.9		0.868663	4.11e-05	15.0366	32728.9		0.868663	0.000155215
0.875397	0.0051386	17.0972	24434.7		0.875397	3.25e-05	15.0434	32678.8		0.875397	0.00014481
0.882131	0.00501026				0.882131	4.49e-05	15.0501	32788.4		0.882131	0.000150237
0.888865	0.00488193				0.888865	7e-05	15.0568	32892.9		0.888865	0.000169697
0.895598	0.00451353				0.895598	6.58e-05	15.0636	33003.9		0.895598	0.000170327
0.902332	0.0045415				0.902332	6.16e-05	15.0703	32913.9		0.902332	0.000158732
0.909066	0.00487025				0.909066	2.84e-05	15.077	32733.1		0.909066	0.000147137
0.9158	0.00494967				0.9158	2.87e-05	15.0838	32849.2		0.9158	0.000151413
0.922534	0.00485877				0.922534	5.84e-05	15.0905	32921.5		0.922534	0.000167262
0.929268	0.00476788				0.929268	7.12e-05	15.0972	32747.3		0.929268	0.000171782
0.936001	0.00461364				0.936001	5.61e-05	15.104	32964.6		0.936001	0.000159683
0.942735	0.0046392				0.942735	4.11e-05	15.1107	33091.2		0.942735	0.000147584
0.949469	0.00487301				0.949469	3.47e-05	15.1174	33068.9		0.949469	0.000139666
0.956203	0.00482649				0.956203	9.73e-05	15.1242	32934.1		0.956203	0.000153184
0.962937	0.00477997				0.962937	8.12e-05	15.1309	32999.3		0.962937	0.000154618
0.96967	0.00463873				0.96967	6.52e-05	15.1376	33069.3		0.96967	0.000150679
0.976404	0.00458083				0.976404	3.16e-05	15.1444	32823.9		0.976404	0.000146741
0.983138	0.00498296				0.983138	3.11e-05	15.1511	32678.9		0.983138	0.000149066
0.989872	0.00511156				0.989872	7.03e-05	15.1578	32718.1		0.989872	0.000174354
0.996606	0.00493324				0.996606	6.46e-05	15.1646	32511.2		0.996606	0.000169319
1.00334	0.00475492				1.00334	5.89e-05	15.1713	32415		1.00334	0.000164285
1.01007	0.00463136				1.01007	3.54e-05	15.178	32516.4		1.01007	0.000142857
1.01681	0.00502073				1.01681	3.31e-05	15.1848	32593.3		1.01681	0.000143887
1.02354	0.00494944				1.02354	4.76e-05	15.1915	32679.6		1.02354	0.000160377
1.03028	0.00487815				1.03028	5.19e-05	15.1982	32594.4		1.03028	0.000164238
1.03701	0.00460752				1.03701	4.07e-05	15.205	32659.2		1.03701	0.000157006
1.04374	0.00466054				1.04374	2.95e-05	15.2117	32730.4		1.04374	0.000149774
1.05048	0.00914007				1.05048	2.14e-05	15.2184	32677.4		1.05048	0.000143402
1.05721	0.0120873				1.05721	3.41e-05	15.2252	32719.3		1.05721	0.000155976
1.06394	0.0130042				1.06394	5.51e-05	15.2319	32675.2		1.06394	0.000174426
1.07068	0.0134593				1.07068	5.38e-05	15.2386	32403.4		1.07068	0.000176466
1.07741	0.0135519				1.07741	5.26e-05	15.2454	32285.1		1.07741	0.000165973
1.08414	0.0134633				1.08414	2.83e-05	15.2521	32395.9		1.08414	0.00015548
1.09088	0.0133746				1.09088	3.7e-05				1.09088	0.000153184
1.09761	0.0070906				1.09761	6.4e-05				1.09761	0.000173997
1.10435	0.00690683				1.10435	6.92e-05				1.10435	0.000179791
1.11108	0.0130088				1.11108	4.3e-05				1.11108	0.000162768
1.11782	0.0116125				1.11782	1.68e-05				1.11782	0.000145745
1.12455	0.0102163				1.12455	2.39e-05				1.12455	0.000142812
1.13128	0.00735458				1.13128	7.92e-05				1.13128	0.000175872
1.13802	0.00479854				1.13802	6.89e-05				1.13802	0.000166166
1.14475	0.00434897				1.14475	5.86e-05				1.14475	0.00015646
1.15148	0.00424598				1.15148	3.54e-05				1.15148	0.000136034
1.15822	0.00460947				1.15822	3.13e-05				1.15822	0.000140076
1.16495	0.00477692				1.16495	6.24e-05				1.16495	0.000170849
1.17169	0.00494437				1.17169	5.31e-05				1.17169	0.000165799
1.17842	0.00639278				1.17842	4.37e-05				1.17842	0.000160749
1.18515	0.00703546				1.18515	1.21e-05				1.18515	0.000137122
1.19189	0.00644771				1.19189	-1.06e-05				1.19189	0.00013663
1.19862	0.00585996				1.19862	-5.28e-06				1.19862	0.000152249
1.20535	0.00520576				1.20535	2.6e-05				1.20535	0.000156217
1.21209	0.00440757				1.21209	2.71e-05				1.21209	0.000151802
1.21882	0.00444366				1.21882	2.54e-05				1.21882	0.000147387
1.22556	0.00480952				1.22556	2.37e-05				1.22556	0.00013781
1.23229	0.00472942				1.23229	3.15e-05				1.23229	0.000138471
1.23902	0.00464932				1.23902	6.02e-05				1.23902	0.000156775
1.24576	0.00434533				1.24576	6.41e-05				1.24576	0.000157553
1.25249	0.00448658				1.25249	4.47e-05				1.25249	0.000144947
1.25923	0.0047381				1.25923	2.54e-05				1.25923	0.000132341
1.26596	0.00478997				1.26596	2.07e-05				1.26596	0.000113436
1.27269	0.00468124				1.27269	4.87e-05				1.27269	0.000157711
1.27943	0.00457251				1.27943	5.9e-05				1.27943	0.000153588
1.28616	0.00441583				1.28616	3.85e-05				1.28616	0.000149465
1.29289	0.00443299				1.29289	1.81e-05				1.29289	0.000134735
1.29963	0.00464056				1.29963	3.68e-06				1.29963	0.000135915
1.30636	0.00455699				1.30636	5.99e-05				1.30636	0.000177532
1.31309	0.00447341				1.31309	5.24e-05				1.31309	0.000166553
1.31983	0.00413493				1.31983	4.48e-05				1.31983	0.000155574
1.32656	0.00420435				1.32656	1.96e-05				1.32656	0.000129944
1.3333	0.00458165				1.3333	2.58e-05				1.3333	0.000133975
1.34003	0.00473789				1.34003	5.05e-05				1.34003	0.000154856
1.34676	0.00489412				1.34676	4.83e-05				1.34676	0.00015312
1.3535	0.00952965				1.3535	4.61e-05				1.3535	0.000151383
1.36023	0.0156752				1.36023	2.11e-05				1.36023	0.000133408
1.36697	0.0170949				1.36697	5.22e-06				1.36697	0.000131757
1.3737	0.0169411				1.3737	1.4e-05				1.3737	0.000142823
1.38043	0.0167873				1.38043	3.57e-05				1.38043	0.000146577
1.38717	0.0164302				1.38717	2.96e-05				1.38717	0.000140033
1.3939	0.0154509				1.3939	2.35e-05				1.3939	0.000133489
1.40064	0.0144717				1.40064	7.79e-06				1.40064	0.00012665
1.40737	0.00924906				1.40737	7.21e-06				1.40737	0.000134893
1.4141	0.00515577				1.4141	3.44e-05				1.4141	0.000149409
1.42084	0.00664885				1.42084	3.91e-05				1.42084	0.000148114
1.42757	0.00717999				1.42757	2.88e-05				1.42757	0.000146818
1.4343	0.00672365				1.4343	1.86e-05				1.4343	0.000118156
1.44104	0.00626731				1.44104	1.17e-05				1.44104	0.000127909
1.44777	0.00512493				1.44777	3.52e-05				1.44777	0.000150908
1.45451	0.00535805				1.45451	4.31e-05				1.45451	0.000159622
1.46124	0.00763975				1.46124	2.59e-05				1.46124	0.000147017
1.46797	0.0080636				1.46797	8.77e-06				1.46797	0.000134411
1.47471	0.0067148				1.47471	1.64e-05				1.47471	0.000134143
1.48144	0.00536599				1.48144	5.34e-05				1.48144	0.00016565
1.48818	0.00439598				1.48818	4.04e-05				1.48818	0.000159123
1.49491	0.00745008				1.49491	2.74e-05				1.49491	0.000152595
1.50164	0.00821589				1.50164	-6.08e-06				1.50164	0.000131284
1.50838	0.00791485				1.50838	-8.84e-06				1.50838	0.000128817
1.51511	0.00761381				1.51511	2.73e-05				1.51511	0.0001463
1.52184	0.00477576				1.52184	2.85e-05				1.52184	0.000145703
1.52858	0.0041349				1.52858	1.66e-05				1.52858	0.000145106
1.53531	0.00399065				1.53531	4.64e-06				1.53531	0.000124426
1.54205	0.00463074				1.54205	5.75e-06				1.54205	0.000122046
1.54878	0.00452983				1.54878	1.89e-05				1.54878	0.00013636
1.55551	0.00442892				1.55551	3.75e-05				1.55551	0.000151578
1.56225	0.00407032				1.56225	3.16e-05				1.56225	0.00014804
1.56898	0.00400235				1.56898	2.57e-05				1.56898	0.000144502
1.57571	0.00430432				1.57571	1.36e-05				1.57571	0.00012683
1.58245	0.00426903				1.58245	1.39e-05				1.58245	0.000125491
1.58918	0.00423373				1.58918	3.75e-05				1.58918	0.00014792
1.59592	0.00395718				1.59592	3.52e-05				1.59592	0.000151722
1.60265	0.0039023				1.60265	3.29e-05				1.60265	0.000139472
1.60938	0.00412661				1.60938	-1.65e-05				1.60938	0.000127222
1.61612	0.00422754				1.61612	-1.68e-05				1.61612	0.000132136
1.62285	0.00413909				1.62285	4.85e-05				1.62285	0.000152643
1.62959	0.00405064				1.62959	3.43e-05				1.62959	0.000162639
1.63632	0.00374649				1.63632	2.01e-05				1.63632	0.000144935
1.64305	0.0036998				1.64305	-8.31e-06				1.64305	0.000127231
1.64979	0.00453461				1.64979	-6.84e-06				1.64979	0.000124141
1.65652	0.00500342				1.65652	4.27e-05				1.65652	0.000160051
1.66325	0.0100362				1.66325	2.85e-05				1.66325	0.000153143
1.66999	0.0105961				1.66999	1.43e-05				1.66999	0.000146235
1.67672	0.010142				1.67672	-2.18e-05				1.67672	0.000122768
1.68346	0.00968795				1.68346	-1.68e-05				1.68346	0.000121055
1.69019	0.00497718				1.69019	1.52e-05				1.69019	0.000144671
1.69692	0.00435847				1.69692	1.66e-05				1.69692	0.000147353
1.70366	0.00377434				1.70366	8.21e-06				1.70366	0.000141433
1.71039	0.00375971				1.71039	-1.39e-07				1.71039	0.000135513
1.71713	0.0040619				1.71713	1.63e-06				1.71713	0.000122664
1.72386	0.00476308				1.72386	1.4e-05				1.72386	0.000133653
1.73059	0.00825239				1.73059	3.12e-05				1.73059	0.000152896
1.73733	0.00970237				1.73733	2.43e-05				1.73733	0.000148213
1.74406	0.0091236				1.74406	1.74e-05				1.74406	0.00014353
1.75079	0.00854483				1.75079	-2.05e-06				1.75079	0.000126795
1.75753	0.0048398				1.75753	-1.02e-05				1.75753	0.000124655
1.76426	0.00472553				1.76426	1.49e-05				1.76426	0.000143561
1.771	0.00383522				1.771	2.11e-05				1.771	0.000146495
1.77773	0.0037271				1.77773	1.93e-06				1.77773	0.000135253
1.78446	0.00379655				1.78446	-1.73e-05				1.78446	0.000124011
1.7912	0.00403586				1.7912	-5.16e-06				1.7912	0.000124376
1.79793	0.00395457				1.79793	2.79e-05				1.79793	0.00014593
1.80466	0.00387328				1.80466	4.18e-05				1.80466	0.000156668
1.8114	0.00371554				1.8114	2.12e-05				1.8114	0.000138757
1.81813	0.00366599				1.81813	5.38e-07				1.81813	0.000120846
1.82487	0.00403396				1.82487	-1.01e-06				1.82487	0.000117463
1.8316	0.00416122				1.8316	3.55e-05				1.8316	0.000149397
1.83833	0.00395273				1.83833	2.55e-05				1.83833	0.000145497
1.84507	0.00374424				1.84507	1.55e-05				1.84507	0.000141598
1.8518	0.00361136				1.8518	-1.71e-05				1.8518	0.000123891
1.85854	0.00414017				1.85854	-1.76e-05				1.85854	0.000130557
1.86527	0.00415674				1.86527	2.09e-05				1.86527	0.000152579
1.872	0.00417332				1.872	1.72e-05				1.872	0.000152447
1.87874	0.00582012				1.87874	1.34e-05				1.87874	0.000152315
1.88547	0.00644898				1.88547	-1.33e-05				1.88547	0.000132959
1.8922	0.00559686				1.8922	-1.18e-05				1.8922	0.000133398
1.89894	0.00474475				1.89894	6.89e-06				1.89894	0.000133837
1.90567	0.00436158				1.90567	2.4e-05				1.90567	0.000146707
1.91241	0.0039784				1.91241	1.75e-05				1.91241	0.000145789
1.91914	0.00341577				1.91914	1.09e-05				1.91914	0.00014487
1.92587	0.00372233				1.92587	-9.29e-06				1.92587	0.000126544
1.93261	0.00376703				1.93261	-1.11e-05				1.93261	0.000119489
1.93934	0.0036929				1.93934	1.46e-05				1.93934	0.000142142
1.94607	0.00361878				1.94607	2.07e-05				1.94607	0.000148275
1.95281	0.00363826				1.95281	-3.76e-06				1.95281	0.000136561
1.95954	0.00378319				1.95954	-2.82e-05				1.95954	0.000124847
1.96628	0.00398888				1.96628	-2.91e-05				1.96628	0.000129177
1.97301	0.00392441				1.97301	-2.73e-06				1.97301	0.000149648
1.97974	0.00385994				1.97974	8.41e-06				1.97974	0.000159125
1.98648	0.00347422				1.98648	-4.97e-06				1.98648	0.000140187
1.99321	0.00338542				1.99321	-1.83e-05				1.99321	0.000121249
1.99995	0.00362574				1.99995	-1.51e-05				1.99995	0.000121471
2.00668	0.00369822				2.00668	2.2e-05				2.00668	0.00016019
2.01341	0.00348892				2.01341	1.55e-05				2.01341	0.000153259
2.02015	0.00327962				2.02015	8.9e-06				2.02015	0.000146328
2.02688	0.00332276				2.02688	-1.99e-05				2.02688	0.00011981
2.03361	0.00405127				2.03361	-1.12e-05				2.03361	0.000117087
2.04035	0.00466893				2.04035	7.28e-06				2.04035	0.000129897
2.04708	0.00617069				2.04708	8.65e-06				2.04708	0.000136597
2.05382	0.00561575				2.05382	-6.16e-07				2.05382	0.000133354
2.06055	0.00506081				2.06055	-9.89e-06				2.06055	0.000130111
2.06728	0.00376001				2.06728	-8.21e-06				2.06728	0.0001231
2.07402	0.00372208				2.07402	-3.09e-06				2.07402	0.000132354
2.08075	0.00368415				2.08075	1.61e-05				2.08075	0.000149251
2.08749	0.00342325				2.08749	8.28e-06				2.08749	0.000147227
2.09422	0.0034263				2.09422	4.67e-07				2.09422	0.000145202
2.10095	0.00361692				2.10095	-3.48e-05				2.10095	0.000129543
2.10769	0.00366844				2.10769	-2.86e-05				2.10769	0.000127538
2.11442	0.00355964				2.11442	-2.92e-07				2.11442	0.00014373
2.12115	0.00345084				2.12115	1.05e-05				2.12115	0.000147934
2.12789	0.0042679				2.12789	-3.41e-06				2.12789	0.000134413
2.13462	0.00696162				2.13462	-1.73e-05				2.13462	0.000120893
2.14136	0.00788164				2.14136	-1.99e-05				2.14136	0.000115717
2.14809	0.00587696				2.14809	2.75e-05				2.14809	0.000158095
2.15482	0.00387228				2.15482	1.44e-05				2.15482	0.000148831
2.16156	0.00977706				2.16156	1.38e-06				2.16156	0.000139567
2.16829	0.0155842				2.16829	-2.63e-05				2.16829	0.000119483
2.17503	0.0144423				2.17503	-3.66e-05				2.17503	0.000119775
2.18176	0.0133005				2.18176	-4.2e-06				2.18176	0.000139214
2.18849	0.0102507				2.18849	-4.45e-06				2.18849	0.000136562
2.19523	0.0033661				2.19523	-4.71e-06				2.19523	0.00013391
2.20196	0.00290414				2.20196	-2.77e-05				2.20196	0.000113421
2.20869	0.00353931				2.20869	-2.4e-05				2.20869	0.000116401
2.21543	0.00341808				2.21543	-5.08e-06				2.21543	0.000128341
2.22216	0.00329686				2.22216	-1.14e-06				2.22216	0.00012908
2.2289	0.00299254				2.2289	-9.04e-06				2.2289	0.000118825
2.23563	0.00293891				2.23563	-1.69e-05				2.23563	0.000108569
2.24236	0.00343946				2.24236	-3.43e-05				2.24236	0.000103567
2.2491	0.00334573				2.2491	-3.88e-05				2.2491	0.000112821
2.25583	0.00325201				2.25583	-1.66e-05				2.25583	0.000131091
2.26256	0.00293383				2.26256	-1.31e-05				2.26256	0.00013286
2.2693	0.00299474				2.2693	-2.69e-05				2.2693	0.000121581
2.27603	0.0031966				2.27603	-4.06e-05				2.27603	0.000110303
2.28277	0.00391969				2.28277	-4.56e-05				2.28277	0.000111255
2.2895	0.0079959				2.2895	-9.19e-06				2.2895	0.000134343
2.29623	0.0106976				2.29623	5.6e-06				2.29623	0.000138747
2.30297	0.0120229				2.30297	-1.42e-05				2.30297	0.000124172
2.3097	0.0119625				2.3097	-3.4e-05				2.3097	0.000109596
2.31643	0.011902				2.31643	-3.45e-05				2.31643	0.000117856
2.32317	0.0142328				2.32317	-1.01e-05				2.32317	0.000163109
2.3299	0.0148411				2.3299	1.61e-06				2.3299	0.000153524
2.33664	0.0150747				2.33664	-1.8e-05				2.33664	0.000143939
2.34337	0.0153084				2.34337	-3.76e-05				2.34337	0.000121261
2.3501	0.0140883				2.3501	-3.99e-05				2.3501	0.000121185
2.35684	0.0128683				2.35684	-1.15e-05				2.35684	0.000147624
2.36357	0.00987097				2.36357	-1.66e-05				2.36357	0.000148595
2.37031	0.00304749				2.37031	-2.17e-05				2.37031	0.000141174
2.37704	0.00297837				2.37704	-4.76e-05				2.37704	0.000133754
2.38377	0.00366901				2.38377	-4.13e-05				2.38377	0.000131602
2.39051	0.00345934				2.39051	-2.62e-05				2.39051	0.000134511
2.39724	0.00324966				2.39724	-2.46e-05				2.39724	0.000138768
2.40397	0.00281151				2.40397	-3.42e-05				2.40397	0.000133629
2.41071	0.00276843				2.41071	-4.38e-05				2.41071	0.000128491
2.41744	0.00310949				2.41744	-5.39e-05				2.41744	0.000107009
2.42418	0.00313277				2.42418	-5.17e-05				2.42418	0.00011286
2.43091	0.00303139				2.43091	-2.2e-05				2.43091	0.000137265
2.43764	0.00293001				2.43764	-1.7e-05				2.43764	0.000139327
2.44438	0.00291884				2.44438	-3e-05				2.44438	0.000129528
2.45111	0.00307942				2.45111	-4.29e-05				2.45111	0.000119729
2.45784	0.00308373				2.45784	-4.16e-05				2.45784	0.000113749
2.46458	0.00291666				2.46458	-1.59e-05				2.46458	0.000133894
2.47131	0.00274959				2.47131	-5.4e-06				2.47131	0.000143706
2.47805	0.00260002				2.47805	-2.41e-05				2.47805	0.000129341
2.48478	0.00441387				2.48478	-4.27e-05				2.48478	0.000114975
2.49151	0.00474943				2.49151	-3.51e-05				2.49151	0.000113268
2.49825	0.00395283				2.49825	1.7e-05				2.49825	0.000159721
2.50498	0.00315624				2.50498	4.3e-06				2.50498	0.000148047
2.51172	0.00275981				2.51172	-8.36e-06				2.51172	0.000136372
2.51845	0.00267917				2.51845	-3.6e-05				2.51845	0.00011242
2.52518	0.0030234				2.52518	-2.92e-05				2.52518	0.000119414
2.53192	0.00318022				2.53192	-1.5e-05				2.53192	0.000145637
2.53865	0.00333705				2.53865	-2.13e-05				2.53865	0.00014382
2.54539	0.00620941				2.54539	-2.77e-05				2.54539	0.000142004
2.55212	0.00634554				2.55212	-5.3e-05				2.55212	0.000126573
2.55885	0.00554165				2.55885	-5.8e-05				2.55885	0.000130628
2.56559	0.00473776				2.56559	-4.15e-05				2.56559	0.000136928
2.57232	0.00322551				2.57232	-2.12e-05				2.57232	0.000148789
2.57905	0.00248397				2.57905	-2.77e-05				2.57905	0.000139707
2.58579	0.00262759				2.58579	-3.43e-05				2.58579	0.000130626
2.59252	0.00319074				2.59252	-6.24e-05				2.59252	0.000119384
2.59926	0.00311154				2.59926	-6.43e-05				2.59926	0.000128708
2.60599	0.00303233				2.60599	-4.24e-05				2.60599	0.000145066
2.61272	0.00267338				2.61272	-4.19e-05				2.61272	0.000143861
2.61946	0.00763238				2.61946	-5.28e-05				2.61946	0.000142656
2.62619	0.0140131				2.62619	-6.38e-05				2.62619	0.000125111
2.63293	0.0149587				2.63293	-5.76e-05				2.63293	0.000125483
2.63966	0.015002				2.63966	-2.93e-05				2.63966	0.000148409
2.64639	0.0149908				2.64639	-1.77e-05				2.64639	0.000156905
2.65313	0.0149795				2.65313	-3.48e-05				2.65313	0.00013845
2.65986	0.0148346				2.65986	-5.19e-05				2.65986	0.000119996
2.66659	0.0151643				2.66659	-5.82e-05				2.66659	-0.000158663
2.67333	0.0151934				2.67333	-2.31e-05				2.67333	-0.000354349
2.68006	0.0149347				2.68006	-2.98e-05				2.68006	-3.14e-05
2.6868	0.0146761				2.6868	-3.65e-05				2.6868	4.56e-05
2.69353	0.0146202				2.69353	-6.14e-05				2.69353	0.00012257
2.70026	0.0137296				2.70026	-5.91e-05				2.70026	0.000123281
2.707	0.012839				2.707	-1.54e-05				2.707	0.000150221
2.71373	0.0059928				2.71373	-2.14e-05				2.71373	0.000150375
2.72046	0.00230264				2.72046	-2.74e-05				2.72046	0.000141024
2.7272	0.00777368				2.7272	-5.68e-05				2.7272	0.000131673
2.73393	0.0147567				2.73393	-5.49e-05				2.73393	0.000132976
2.74067	0.014899				2.74067	-4.32e-05				2.74067	0.000140503
2.7474	0.0148759				2.7474	-2.18e-05				2.7474	0.000150739
2.75413	0.0148528				2.75413	-2.35e-05				2.75413	0.000143301
2.76087	0.0147813				2.76087	-2.53e-05				2.76087	0.000135863
2.7676	0.0150313				2.7676	-5.07e-05				2.7676	0.000122669
2.77434	0.0150289				2.77434	-5.76e-05				2.77434	0.000128188
2.78107	0.0148985				2.78107	-2.86e-05				2.78107	0.000148724
2.7878	0.014768				2.7878	-1.98e-05				2.7878	0.000150984
2.79454	0.0146788				2.79454	-3.51e-05				2.79454	0.000134893
2.80127	0.0131436				2.80127	-5.04e-05				2.80127	0.000118803
2.808	0.0116083				2.808	-4.95e-05				2.808	0.000124435
2.81474	0.00541837				2.81474	-2.28e-05				2.81474	0.000143282
2.82147	0.00242727				2.82147	-9.87e-06				2.82147	0.000151762
2.82821	0.00349571				2.82821	-3.41e-05				2.82821	0.000141495
2.83494	0.00972764				2.83494	-5.83e-05				2.83494	0.000131228
2.84167	0.0113758				2.84167	-5.5e-05				2.84167	0.000135071
2.84841	0.0110215				2.84841	-9.09e-06				2.84841	0.000169826
2.85514	0.0106672				2.85514	-1.91e-05				2.85514	0.000161347
2.86187	0.00392305				2.86187	-2.92e-05				2.86187	0.000152869
2.86861	0.00225438				2.86861	-5.66e-05				2.86861	0.000127922
2.87534	0.00265477				2.87534	-4.73e-05				2.87534	0.000126353
2.88208	0.00283204				2.88208	-1.76e-05				2.88208	0.000138494
2.88881	0.00252925				2.88881	-2.13e-05				2.88881	0.000143494
2.89554	0.00222646				2.89554	-2.51e-05				2.89554	0.000138904
2.90228	0.00337874				2.90228	-4.74e-05				2.90228	0.000134314
2.90901	0.00327553				2.90901	-4.2e-05				2.90901	0.000131931
2.91574	0.00317232				2.91574	-2.95e-05				2.91574	0.000129494
2.92248	0.00287061				2.92248	-8.9e-06				2.92248	0.000149602
2.92921	0.00227556				2.92921	-1.52e-05				2.92921	0.000153187
2.93595	0.00212362				2.93595	-2.15e-05				2.93595	0.000146142
2.94268	0.00233459				2.94268	-4.37e-05				2.94268	0.000139097
2.94941	0.00238942				2.94941	-3.86e-05				2.94941	0.000132913
2.95615	0.00226823				2.95615	-2.35e-05				2.95615	0.000152813
2.96288	0.00214703				2.96288	-3.02e-05				2.96288	0.000157778
2.96962	0.00214049				2.96962	-3.68e-05				2.96962	0.000144051
2.97635	0.00215074				2.97635	-7.47e-05				2.97635	0.000130324
2.98308	0.00230268				2.98308	-6.19e-05				2.98308	0.000125705
2.98982	0.00222789				2.98982	-2.85e-05				2.98982	0.000171556
2.99655	0.0021531				2.99655	-1.26e-05				2.99655	0.000164147
3.00328	0.00190803				3.00328	-3.01e-05				3.00328	0.000156737
3.01002	0.00193642				3.01002	-4.76e-05				3.01002	0.000137697
3.01675	0.00223998				3.01675	-5.36e-05				3.01675	0.000133448
3.02349	0.00226354				3.02349	-2.69e-05				3.02349	0.000157511
3.03022	0.00191694				3.03022	-2.96e-05				3.03022	0.000152591
3.03695	0.00157034				3.03695	-3.23e-05				3.03695	0.000147672
3.04369	0.00146111				3.04369	-5.13e-05				3.04369	0.000126588
3.05042	0.00210808				3.05042	-4.95e-05				3.05042	0.000128851
3.05716	0.00196923				3.05716	-3.09e-05				3.05716	0.000156357
3.06389	0.00183039				3.06389	-2.84e-05				3.06389	0.000160703
3.07062	0.00155412				3.07062	-3.81e-05				3.07062	0.000154716
3.07736	0.00153959				3.07736	-4.78e-05				3.07736	0.000148728
3.08409	0.00206037				3.08409	-4.45e-05				3.08409	0.000136016
3.09083	0.00201899				3.09083	-4.29e-05				3.09083	0.000138267
3.09756	0.00197761				3.09756	-2.26e-05				3.09756	0.00015677
3.10429	0.00167629				3.10429	-2.43e-05				3.10429	0.000156538
3.11103	0.00182322				3.11103	-2.6e-05				3.11103	0.000156307
3.11776	0.0019963				3.11776	-5.03e-05				3.11776	0.00013964
3.12449	0.00208501				3.12449	-5.76e-05				3.12449	0.000146161
3.13123	0.0020456				3.13123	-3.03e-05				3.13123	0.000166919
3.13796	0.00200619				3.13796	-2.08e-05				3.13796	0.000168259
3.1447	0.00200439				3.1447	-4.28e-05				3.1447	0.000153607
3.15143	0.0021151				3.15143	-6.47e-05				3.15143	0.000138956
3.15816	0.00218264				3.15816	-7.3e-05				3.15816	0.000141336
3.1649	0.00207502				3.1649	-1.75e-05				3.1649	0.000155778
3.17163	0.00196741				3.17163	-2.58e-05				3.17163	0.000158918
3.17836	0.00178608				3.17836	-3.41e-05				3.17836	0.000141973
3.1851	0.00181189				3.1851	-5.77e-05				3.1851	0.000125028
3.19183	0.0020897				3.19183	-5.37e-05				3.19183	0.000127419
3.19857	0.00217472				3.19857	-1.44e-05				3.19857	0.000163394
3.2053	0.00197524				3.2053	-2.2e-05				3.2053	0.000163937
3.21203	0.00177575				3.21203	-2.96e-05				3.21203	0.000156004
3.21877	0.00184607				3.21877	-6.15e-05				3.21877	0.000148071
3.2255	0.00221968				3.2255	-4.99e-05				3.2255	0.000143398
3.23224	0.00239809				3.23224	-2.96e-05				3.23224	0.00015563
3.23897	0.00212788				3.23897	-2.74e-05				3.23897	0.000162113
3.2457	0.00185766				3.2457	-3.72e-05				3.2457	0.000160096
3.25244	0.00200011				3.25244	-4.71e-05				3.25244	0.000158079
3.25917	0.00236012				3.25917	-6.27e-05				3.25917	0.000145153
3.2659	0.00226148				3.2659	-5.09e-05				3.2659	0.000147764
3.27264	0.00216284				3.27264	-2.4e-05				3.27264	0.000170346
3.27937	0.00181542				3.27937	-2.41e-05				3.27937	0.000170822
3.28611	0.00186804				3.28611	-2.43e-05				3.28611	0.000156912
3.29284	0.00201851				3.29284	-6.88e-05				3.29284	0.000143002
3.29957	0.00211181				3.29957	-7.63e-05				3.29957	0.000141284
3.30631	0.00205061				3.30631	-4.02e-05				3.30631	0.000163181
3.31304	0.0019894				3.31304	-2.43e-05				3.31304	0.00017179
3.31977	0.00186467				3.31977	-4e-05				3.31977	0.000159931
3.32651	0.00177681				3.32651	-5.58e-05				3.32651	0.000148072
3.33324	0.00201061				3.33324	-5.95e-05				3.33324	0.000148379
3.33998	0.00197173				3.33998	-2.11e-06				3.33998	0.000196101
3.34671	0.00193285				3.34671	-7.65e-06				3.34671	0.00018424
3.35344	0.0016027				3.35344	-1.32e-05				3.35344	0.000172378
3.36018	0.00166198				3.36018	-3.78e-05				3.36018	0.000147964
3.36691	0.00305598				3.36691	-4.22e-05				3.36691	0.000150347
3.37364	0.00965536				3.37364	-1.64e-05				3.37364	0.000179171
3.38038	0.00820315				3.38038	-1.97e-05				3.38038	0.000177946
3.38711	0.00675094				3.38711	-2.3e-05				3.38711	0.000176721
3.39385	0.00377316				3.39385	-4.86e-05				3.39385	0.000160746
3.40058	0.0021158				3.40058	-3.96e-05				3.40058	0.000156721
3.40731	0.00198778				3.40731	-2.5e-05				3.40731	0.00016794
3.41405	0.00185977				3.41405	-2.06e-05				3.41405	0.000183723
3.42078	0.00153949				3.42078	-3.01e-05				3.42078	0.000176956
3.42752	0.00152597				3.42752	-3.96e-05				3.42752	0.000170188
3.43425	0.00183877				3.43425	-4.06e-05				3.43425	0.000160066
3.44098	0.00183021				3.44098	-4.09e-05				3.44098	0.000172998
3.44772	0.00182164				3.44772	-2.2e-05				3.44772	0.000190167
3.45445	0.00147478				3.45445	-2.39e-05				3.45445	0.000188804
3.46118	0.00141405				3.46118	-2.59e-05				3.46118	0.000187442
3.46792	0.00161037				3.46792	-6.84e-05				3.46792	0.000167881
3.47465	0.00188485				3.47465	-6.3e-05				3.47465	0.000172011
3.48139	0.00171249				3.48139	-2.81e-05				3.48139	0.000194774
3.48812	0.00154013				3.48812	-1.6e-05				3.48812	0.000202048
3.49485	0.00140478				3.49485	-3.04e-05				3.49485	0.000182264
3.50159	0.00150118				3.50159	-4.47e-05				3.50159	0.00016248
3.50832	0.00175687				3.50832	-4.47e-05				3.50832	0.000161352
3.51505	0.00170944				3.51505	-1.69e-06				3.51505	0.000199463
3.52179	0.00166202				3.52179	-1.27e-05				3.52179	0.000191671
3.52852	0.00125972				3.52852	-2.38e-05				3.52852	0.00018388
3.53526	0.0012146				3.53526	-5.09e-05				3.53526	0.000164179
3.54199	0.0015839				3.54199	-4.05e-05				3.54199	0.000171756
3.54873	0.00176534				3.54873	-2.26e-07				3.54873	0.000203613
3.55546	0.00194678				3.55546	-8.56e-06				3.55546	0.000195774
3.56219	0.00440156				3.56219	-1.69e-05				3.56219	0.000187936
3.56893	0.00479777				3.56893	-4.7e-05				3.56893	0.000161872
3.57566	0.00419013				3.57566	-3.98e-05				3.57566	0.000173871
3.58239	0.00358248				3.58239	-1.87e-05				3.58239	0.000191006
3.58913	0.00203495				3.58913	-1.21e-05				3.58913	0.000195011
3.59586	0.00125209				3.59586	-1.68e-05				3.59586	0.000191769
3.60259	0.0011263				3.60259	-2.14e-05				3.60259	0.000188527
3.60933	0.00147331				3.60933	-3.95e-05				3.60933	0.000176714
3.61606	0.00151856				3.61606	-4.51e-05				3.61606	0.000170085
3.6228	0.00141797				3.6228	-1.39e-05				3.6228	0.000194451
3.62953	0.00131738				3.62953	-9.15e-06				3.62953	0.000201041
3.63626	0.00123654				3.63626	-1.93e-05				3.63626	0.000181884
3.643	0.00142076				3.643	-2.95e-05				3.643	0.000162728
3.64973	0.00147647				3.64973	-3e-05				3.64973	0.000154431
3.65647	0.00136287				3.65647	-6.89e-06				3.65647	0.000177987
3.6632	0.00124926				3.6632	-4.32e-07				3.6632	0.000184577
3.66993	0.0010394				3.66993	-2.08e-05				3.66993	0.000173042
3.67667	0.00107428				3.67667	-4.12e-05				3.67667	0.000161507
3.6834	0.00141598				3.6834	-4.18e-05				3.6834	0.000171351
3.69014	0.00148867				3.69014	1.57e-05				3.69014	0.000209718
3.69687	0.00128309				3.69687	5.18e-07				3.69687	0.000201167
3.7036	0.00107752				3.7036	-1.47e-05				3.7036	0.000192616
3.71034	0.00103708				3.71034	-4.79e-05				3.71034	0.000168991
3.71707	0.0014188				3.71707	-3.48e-05				3.71707	0.000173239
3.7238	0.00157694				3.7238	-6.34e-06				3.7238	0.000195491
3.73054	0.00131381				3.73054	-8.51e-06				3.73054	0.000197636
3.73727	0.00105067				3.73727	-1.07e-05				3.73727	0.000191436
3.74401	0.00104687				3.74401	-3.16e-05				3.74401	0.000185237
3.75074	0.00151729				3.75074	-2.27e-05				3.75074	0.000174343
3.75747	0.00138372				3.75747	-5.6e-06				3.75747	0.000179487
3.76421	0.00125015				3.76421	-1.98e-06				3.76421	0.000195644
3.77094	0.000880833				3.77094	-1.27e-05				3.77094	0.000190083
3.77767	0.000944092				3.77767	-2.35e-05				3.77767	0.000184522
3.78441	0.001473				3.78441	-5.37e-05				3.78441	0.000173134
3.79114	0.00137324				3.79114	-4.55e-05				3.79114	0.000176543
3.79788	0.00127348				3.79788	-9.8e-06				3.79788	0.000196598
3.80461	0.000874044				3.80461	2.19e-06				3.80461	0.000200655
3.81134	0.000847516				3.81134	-1.16e-05				3.81134	0.000187125
3.81808	0.00103402				3.81808	-2.54e-05				3.81808	0.000173596
3.82481	0.00128073				3.82481	-4.33e-05				3.82481	0.000171148
3.83155	0.00121647				3.83155	-1.88e-05				3.83155	0.000196058
3.83828	0.00115221				3.83828	-7.87e-06				3.83828	0.000204826
3.84501	0.000808762				3.84501	-3.02e-05				3.84501	0.000187987
3.85175	0.000861268				3.85175	-5.25e-05				3.85175	0.000171148
3.85848	0.00127332				3.85848	-3.99e-05				3.85848	0.000169919
3.86521	0.00133452				3.86521	1.3e-05				3.86521	0.000168691
3.87195	0.00111138				3.87195	4.03e-06				3.87195	0.00015762
3.87868	0.00088823				3.87868	-4.92e-06				3.87868	0.000128636
3.88542	0.000881897				3.88542	-3.14e-05				3.88542	0.000149766
3.89215	0.00114849				3.89215	-3.14e-05				3.89215	0.000170897
3.89888	0.00124322				3.89888	3.47e-06				3.89888	0.000190184
3.90562	0.00103457				3.90562	1.74e-09				3.90562	0.000198522
3.91235	0.000825921				3.91235	-3.46e-06				3.91235	0.000197713
3.91908	0.000825665				3.91908	-3.29e-05				3.91908	0.000196904
3.92582	0.00136417				3.92582	-3.83e-05				3.92582	0.000191783
3.93255	0.0012615				3.93255	-2.75e-05				3.93255	0.000199815
3.93929	0.00115883				3.93929	-4.83e-06				3.93929	0.000215123
3.94602	0.000790788				3.94602	-5.43e-06				3.94602	0.000212551
3.95275	0.000783082				3.95275	-6.03e-06				3.95275	0.000209979
3.95949	0.00108033				3.95949	-2.43e-05				3.95949	0.00019866
3.96622	0.00103618				3.96622	-2.34e-05				3.96622	0.000196671
3.97295	0.000992018				3.97295	6.49e-06				3.97295	0.00021838
3.97969	0.00065994				3.97969	1.1e-05				3.97969	0.000221607
3.98642	0.00066172				3.98642	-7.34e-06				3.98642	0.000206612
3.99316	0.00079854				3.99316	-2.57e-05				3.99316	0.000191618
3.99989	0.00100002				3.99989	-3.28e-05				3.99989	0.000195518
4.00662	0.000880916				4.00662	2.69e-05				4.00662	0.000214383
4.01336	0.000761809				4.01336	1.57e-05				4.01336	0.000222277
4.02009	0.000656049				4.02009	4.6e-06				4.02009	0.000208756
4.02683	0.000630609				4.02683	-1.83e-05				4.02683	0.000195235
4.03356	0.000900263				4.03356	-2.09e-05				4.03356	0.000202615
4.04029	0.000909791				4.04029	2.94e-05				4.04029	0.000234481
4.04703	0.000687364				4.04703	1.86e-05				4.04703	0.00023113
4.05376	0.000464936				4.05376	7.79e-06				4.05376	0.000227778
4.0605	0.000395975				4.0605	-2.65e-05				4.0605	0.000205864
4.06723	0.00118004				4.06723	-2.34e-05				4.06723	0.000203285
4.07396	0.00101161				4.07396	9.95e-06				4.07396	0.000217807
4.0807	0.000843174				4.0807	1.32e-05				4.0807	0.000220063
4.08743	0.000490121				4.08743	4.63e-06				4.08743	0.000213776
4.09416	0.000551071				4.09416	-3.92e-06				4.09416	0.000207489
4.1009	0.00083554				4.1009	-1.61e-05				4.1009	0.000206912
4.10763	0.000755405				4.10763	-1.37e-05				4.10763	0.000216821
4.11437	0.000675269				4.11437	1.05e-05				4.11437	0.000231064
4.1211	0.000359288				4.1211	8.33e-06				4.1211	0.000226534
4.12783	0.00046731				4.12783	6.14e-06				4.12783	0.000222004
4.13457	0.000899248				4.13457	-1.9e-05				4.13457	0.000201442
4.1413	0.000914185				4.1413	-1.62e-05				4.1413	0.000202841
4.14804	0.000762684				4.14804	8.76e-06				4.14804	0.00022478
4.15477	0.000611182				4.15477	1.61e-05				4.15477	0.000229556
4.1615	0.000341184				4.1615	2.41e-06				4.1615	0.000213965
4.16824	0.00033855				4.16824	-1.13e-05				4.16824	0.000198375
4.17497	0.000617483				4.17497	-8.65e-06				4.17497	0.000194043
4.1817	0.000612701				4.1817	5.8e-05				4.1817	0.000244442
4.18844	0.00060792				4.18844	4.2e-05				4.18844	0.000234678
4.19517	0.000428967				4.19517	2.6e-05				4.19517	0.000224913
4.20191	0.000447923				4.20191	-6.75e-06				4.20191	0.000203004
4.20864	0.000777185				4.20864	-1.83e-05				4.20864	0.000207129
4.21537	0.000831615				4.21537	2.79e-05				4.21537	0.000232854
4.22211	0.000607981				4.22211	2.75e-05				4.22211	0.000228638
4.22884	0.000384348				4.22884	2.71e-05				4.22884	0.000224422
4.23557	0.00020538				4.23557	8.71e-06				4.23557	0.000202653
4.24231	0.000756642				4.24231	1.18e-05				4.24231	0.000203614
4.24904	0.000665947				4.24904	2.83e-05				4.24904	0.000220946
4.25578	0.000575253				4.25578	2.74e-05				4.25578	0.000221626
4.26251	0.000329105				4.26251	2.66e-05				4.26251	0.000212811
4.26924	0.000238954				4.26924	2.99e-07				4.26924	0.000203996
4.27598	0.000725452				4.27598	-6.73e-06				4.27598	0.000197348
4.28271	0.000640925				4.28271	8.99e-06				4.28271	0.000205232
4.28944	0.000556398				4.28944	3.21e-05				4.28944	0.000226533
4.29618	0.000223131				4.29618	3.28e-05				4.29618	0.000231474
4.30291	0.000244916				4.30291	1.8e-05				4.30291	0.000219763
4.30965	0.000443982				4.30965	3.13e-06				4.30965	0.000208051
4.31638	0.000527072				4.31638	-2.18e-07				4.31638	0.000198396
4.32311	0.000446736				4.32311	3.36e-05				4.32311	0.000222114
4.32985	0.0003664				4.32985	4.5e-05				4.32985	0.000229448
4.33658	0.000268868				4.33658	2.41e-05				4.33658	0.000214834
4.34332	0.000248463				4.34332	3.14e-06				4.34332	0.000200221
4.35005	0.000573207				4.35005	2.94e-06				4.35005	0.0002
4.35678	0.000599855				4.35678	2.78e-05				4.35678	0.000243684
4.36352	0.000423871				4.36352	3.9e-05				4.36352	0.000236321
4.37025	0.000247887				4.37025	2.3e-05				4.37025	0.000228959
4.37699	0.000191014				4.37699	7.05e-06				4.37699	0.000210842
4.38372	0.000832053				4.38372	1.22e-05				4.38372	0.000206157
4.39045	0.000711144				4.39045	5.45e-05				4.39045	0.00023556
4.39719	0.000590235				4.39719	5e-05				4.39719	0.00023122
4.40392	0.000343962				4.40392	4.56e-05				4.40392	0.000226879
4.41065	0.00034337				4.41065	1.77e-05				4.41065	0.000203557
4.41739	0.000633949				4.41739	2.12e-05				4.41739	0.000206972
4.42412	0.000762857				4.42412	4.19e-05				4.42412	0.00022736
4.43086	0.000338517				4.43086	4.34e-05				4.43086	0.000228708
4.43759	-8.58e-05				4.43759	3.28e-05				4.43759	0.000222436
4.44432	2.13e-05				4.44432	2.22e-05				4.44432	0.000216163
4.45106	0.000550198				4.45106	8.37e-06				4.45106	0.000202083
4.45779	0.000487752				4.45779	1.6e-05				4.45779	0.000197475
4.46452	0.000425306				4.46452	4.05e-05				4.46452	0.000221518
4.47126	0.000134299				4.47126	4.15e-05				4.47126	0.000225811
4.47799	0.000189284				4.47799	2.78e-05				4.47799	0.000214496
4.48473	0.000349204				4.48473	1.4e-05				4.48473	0.00020318
4.49146	0.00055949				4.49146	1.45e-05				4.49146	0.000204423
4.49819	0.000403743				4.49819	3.85e-05				4.49819	0.000225724
4.50493	0.000247995				4.50493	4.38e-05				4.50493	0.000233944
4.51166	1.81e-05				4.51166	3.28e-05				4.51166	0.000218606
4.51839	0.000161878				4.51839	2.18e-05				4.51839	0.000203268
4.52513	0.000507934				4.52513	2.64e-05				4.52513	0.000201482
4.53186	0.000586021				4.53186	5.36e-05				4.53186	0.000247615
4.5386	0.000416265				4.5386	6.72e-05				4.5386	0.000238732
4.54533	0.000246509				4.54533	4.2e-05				4.54533	0.00022985
4.55206	0.000233457				4.55206	1.68e-05				4.55206	0.000206194
4.5588	0.000638567				4.5588	1.47e-05				4.5588	0.000211535
4.56553	0.00077751				4.56553	4.54e-05				4.56553	0.000234874
4.57227	0.000551191				4.57227	4.76e-05				4.57227	0.000232213
4.579	0.000324872				4.579	3.94e-05				4.579	0.000229553
4.58573	0.000263915				4.58573	3.13e-05				4.58573	0.000210959
4.59247	0.000825812				4.59247	3.96e-05				4.59247	0.000207801
4.5992	0.00070312				4.5992	5.52e-05				4.5992	0.000222702
4.60593	0.000580429				4.60593	5.8e-05				4.60593	0.000226319
4.61267	0.000296781				4.61267	4.76e-05				4.61267	0.00021975
4.6194	0.000272631				4.6194	3.72e-05				4.6194	0.00021318
4.62614	0.000612599				4.62614	3.43e-05				4.62614	0.000204285
4.63287	0.00060718				4.63287	4.31e-05				4.63287	0.000208701
4.6396	0.000601761				4.6396	5.92e-05				4.6396	0.000227132
4.64634	0.000306636				4.64634	5.71e-05				4.64634	0.000227159
4.65307	0.000419468				4.65307	5.5e-05				4.65307	0.000209558
4.65981	0.000564616				4.65981	2.14e-05				4.65981	0.000191957
4.66654	0.000707549				4.66654	2.17e-05				4.66654	0.00019204
4.67327	0.000579297				4.67327	4.75e-05				4.67327	0.000218197
4.68001	0.000451045				4.68001	5.62e-05				4.68001	0.000229407
4.68674	0.00022471				4.68674	3.61e-05				4.68674	0.000214695
4.69347	0.000348302				4.69347	1.6e-05				4.69347	0.000199984
4.70021	0.000670745				4.70021	1.98e-05				4.70021	0.000198639
4.70694	0.000658452				4.70694	6.81e-05				4.70694	0.000236678
4.71368	0.000646159				4.71368	5.59e-05				4.71368	0.000231919
4.72041	0.000138792				4.72041	4.37e-05				4.72041	0.00022716
4.72714	0.000222429				4.72714	1.85e-05				4.72714	0.000210852
4.73388	0.00100757				4.73388	2.08e-05				4.73388	0.000211141
4.74061	0.00160145				4.74061	5.14e-05				4.74061	0.000231227
4.74735	0.00231232				4.74735	5.17e-05				4.74735	0.00022921
4.75408	0.00783249				4.75408	4.18e-05				4.75408	0.000227192
4.76081	0.00654478				4.76081	3.19e-05				4.76081	0.000204576
4.76755	0.00525708				4.76755	2.37e-05				4.76755	0.000197583
4.77428	0.0025844				4.77428	4.47e-05				4.77428	0.000209013
4.78101	0.00102031				4.78101	5.25e-05				4.78101	0.000222894
4.78775	0.000133498				4.78775	4.74e-05				4.78775	0.000219698
4.79448	0.000205005				4.79448	4.23e-05				4.79448	0.000216501
4.80122	0.000506646				4.80122	2.81e-05				4.80122	0.000211397
4.80795	0.00350316				4.80795	3.52e-05				4.80795	0.00021668
4.81468	0.00389252				4.81468	6.15e-05				4.81468	0.000235184
4.82142	0.00430484				4.82142	6.4e-05				4.82142	0.000236045
4.82815	0.00582316				4.82815	5.15e-05				4.82815	0.000215827
4.83488	0.00532658				4.83488	3.91e-05				4.83488	0.00019561
4.84162	0.00483				4.84162	4.6e-05				4.84162	0.000194028
4.84835	0.00129216				4.84835	6.87e-05				4.84835	0.000239388
4.85509	0.000306719				4.85509	7.53e-05				4.85509	0.000231104
4.86182	3.54e-05				4.86182	5.32e-05				4.86182	0.00022282
4.86855	0.000108086				4.86855	3.1e-05				4.86855	0.000205076
4.87529	0.000382433				4.87529	3.02e-05				4.87529	0.000211598
4.88202	0.000367099				4.88202	8.11e-05				4.88202	0.000244693
4.88875	0.000351764				4.88875	7.17e-05				4.88875	0.000234374
4.89549	-4.23e-05				4.89549	6.24e-05				4.89549	0.000224054
4.90222	1.3e-05				4.90222	3.18e-05				4.90222	0.000199202
4.90896	0.000365807				4.90896	2.57e-05				4.90896	0.000200923
4.91569	0.000461722				4.91569	5.53e-05				4.91569	0.000217255
4.92242	0.000370622				4.92242	5.2e-05				4.92242	0.000218894
4.92916	0.000279522				4.92916	4.87e-05				4.92916	0.000212621
4.93589	0.000347783				4.93589	2.29e-05				4.93589	0.000206349
4.94263	0.000863074				4.94263	1.93e-05				4.94263	0.000207369
4.94936	0.00156676				4.94936	3.71e-05				4.94936	0.000215691
4.95609	0.00204617				4.95609	6.17e-05				4.95609	0.000229862
4.96283	0.00171267				4.96283	5.83e-05				4.96283	0.000225546
4.96956	0.00137917				4.96956	5.49e-05				4.96956	0.00022123
4.9763	0.000529236				4.9763	2.39e-05				4.9763	0.000199515
4.98303	0.000529507				4.98303	2.12e-05				4.98303	0.000191885
4.98976	0.000394767				4.98976	4.97e-05				4.98976	0.000214157
4.9965	0.000260027				4.9965	5.6e-05				4.9965	0.000222334
5.00323	0.000268871				5.00323	4.09e-05				5.00323	0.000215632
5.00996	0.000341944				5.00996	2.58e-05				5.00996	0.00020893
5.0167	0.00056298				5.0167	3.36e-05				5.0167	0.000201216
5.02343	0.000496811				5.02343	9.34e-05				5.02343	0.00022118
5.03017	0.000430642				5.03017	7.95e-05				5.03017	0.000228845
5.0369	0.000130914				5.0369	6.56e-05				5.0369	0.000209109
5.04363	0.000124336				5.04363	3.44e-05				5.04363	0.000189372
5.05037	0.00374489				5.05037	2.2e-05				5.05037	0.000191775
5.0571	0.00619666				5.0571	6.49e-05				5.0571	0.000233319
5.06384	0.00656053				5.06384	6.39e-05				5.06384	0.000231087
5.07057	0.00371012				5.07057	6.28e-05				5.07057	0.000228855
5.0773	0.000859707				5.0773	4.34e-05				5.0773	0.000213679
5.08404	0.000884435				5.08404	4.22e-05				5.08404	0.000221537
5.09077	0.000891603				5.09077	6.56e-05				5.09077	0.000237366
5.0975	0.000597241				5.0975	6.88e-05				5.0975	0.000234675
5.10424	0.000302878				5.10424	5.84e-05				5.10424	0.000231984
5.11097	0.000299064				5.11097	4.81e-05				5.11097	0.000210221
5.1177	0.000820972				5.1177	2.46e-05				5.1177	0.000202281
5.12444	0.00158892				5.12444	3.09e-05				5.12444	0.000201142
5.13117	0.00179398				5.13117	5.49e-05				5.13117	0.000221126
5.13791	0.00714072				5.13791	5.26e-05				5.13791	0.000224953
5.14464	0.0126326				5.14464	5.03e-05				5.14464	0.000219582
5.15137	0.0125711				5.15137	2.84e-05				5.15137	0.000214212
5.15811	0.0125095				5.15811	2.89e-05				5.15811	0.000207889
5.16484	0.0121329				5.16484	5.79e-05				5.16484	0.000228191
5.17158	0.0113129				5.17158	6.62e-05				5.17158	0.000230749
5.17831	0.0126684				5.17831	5.09e-05				5.17831	0.000214627
5.18504	0.0127912				5.18504	3.56e-05				5.18504	0.000198505
5.19178	0.0130708				5.19178	3.35e-05				5.19178	0.000197569
5.19851	0.0129932				5.19851	5.94e-05				5.19851	0.0002184
5.20524	0.0129157				5.20524	7.02e-05				5.20524	0.000227909
5.21198	0.0120268				5.21198	4.89e-05				5.21198	0.000211766
5.21871	0.00590452				5.21871	2.75e-05				5.21871	0.000195623
5.22545	0.00113869				5.22545	2.89e-05				5.22545	0.000193976
5.23218	0.00462423				5.23218	7.43e-05				5.23218	0.000226492
5.23891	0.0101009				5.23891	6.83e-05				5.23891	0.000221796
5.24565	0.0113753				5.24565	6.24e-05				5.24565	0.000217101
5.25238	0.0118265				5.25238	3.44e-05				5.25238	0.000194267
5.25912	0.011866				5.25912	3.69e-05				5.25912	0.000202654
5.26585	0.00843929				5.26585	5.68e-05				5.26585	0.000222524
5.27258	0.00501253				5.27258	5.41e-05				5.27258	0.000220999
5.27932	0.000269561				5.27932	5.14e-05				5.27932	0.000219474
5.28605	0.000259799				5.28605	2.65e-05				5.28605	0.000202677
5.29279	0.000788794				5.29279	2.64e-05				5.29279	0.000199357
5.29952	0.000719716				5.29952	3.1e-05				5.29952	0.000167681
5.30625	0.000650639				5.30625	5.24e-05				5.30625	0.000173109
5.31299	0.000334938				5.31299	4.89e-05				5.31299	0.000156121
5.31972	0.000403956				5.31972	4.54e-05				5.31972	0.000139132
5.32645	0.000749623				5.32645	2.28e-05				5.32645	7.44e-05
5.33319	0.000823217				5.33319	1.45e-05				5.33319	0.000143586
5.33992	0.000734581				5.33992	3.95e-05				5.33992	0.000184712
5.34666	0.000645945				5.34666	4.82e-05				5.34666	0.000201733
5.35339	0.000482273				5.35339	3.81e-05				5.35339	0.000196924
5.36012	0.000490221				5.36012	2.81e-05				5.36012	0.000192114
5.36686	0.000718848				5.36686	3.15e-05				5.36686	0.000195005
5.37359	0.000690607				5.37359	5.59e-05				5.37359	0.000214266
5.38032	0.000662366				5.38032	6.61e-05				5.38032	0.000221422
5.38706	-8.95e-05				5.38706	3.86e-05				5.38706	0.000203886
5.39379	-0.00030508				5.39379	1.11e-05				5.39379	0.000186349
5.40053	0.000391441				5.40053	2.51e-05				5.40053	0.000189969
5.40726	0.000697468				5.40726	6.94e-05				5.40726	0.000214177
5.41399	0.000540555				5.41399	6.11e-05				5.41399	0.000212851
5.42073	0.000383642				5.42073	5.29e-05				5.42073	0.000211524
5.42746	0.000348837				5.42746	2.32e-05				5.42746	0.000196831
5.43419	0.000967462				5.43419	2.46e-05				5.43419	0.000203494
5.44093	0.000843387				5.44093	5.49e-05				5.44093	0.000213612
5.44766	0.000719312				5.44766	5.5e-05				5.44766	0.000216501
5.4544	0.000446588				5.4544	4.29e-05				5.4544	0.000209684
5.46113	0.000426052				5.46113	3.08e-05				5.46113	0.000202867
5.46786	0.000777889				5.46786	2.34e-05				5.46786	0.000197013
5.4746	0.000663103				5.4746	4.26e-05				5.4746	0.000204609
5.48133	0.000548317				5.48133	6.17e-05				5.48133	0.000215855
5.48807	0.000174044				5.48807	5.76e-05				5.48807	0.000210984
5.4948	0.000297363				5.4948	5.35e-05				5.4948	0.000206114
5.50153	0.000569702				5.50153	1.98e-05				5.50153	0.000186125
5.50827	0.000820748				5.50827	1.99e-05				5.50827	0.000186074
5.515	0.000732039				5.515	4.91e-05				5.515	0.000207734
5.52173	0.000643329				5.52173	5.36e-05				5.52173	0.000214797
5.52847	0.000277601				5.52847	3.53e-05				5.52847	0.00019893
5.5352	0.000258415				5.5352	1.71e-05				5.5352	0.000183063
5.54194	0.000646952				5.54194	3.01e-05				5.54194	0.000179809
5.54867	0.000707878				5.54867	7.81e-05				5.54867	0.000217356
5.5554	0.000576793				5.5554	6.8e-05				5.5554	0.00020881
5.56214	0.000445707				5.56214	5.8e-05				5.56214	0.000200265
5.56887	0.000407804				5.56887	3.43e-05				5.56887	0.000181046
5.57561	0.000668121				5.57561	3.46e-05				5.57561	0.000184951
5.58234	0.000683876				5.58234	7.2e-05				5.58234	0.000210457
5.58907	0.000467471				5.58907	6.36e-05				5.58907	0.000206785
5.59581	0.000251067				5.59581	5.52e-05				5.59581	0.000203112
5.60254	0.000269394				5.60254	2.65e-05				5.60254	0.000182064
5.60927	0.000125399				5.60927	2.98e-05				5.60927	0.00017999
5.61601	-1.86e-05				5.61601	3.55e-05				5.61601	0.00019316
5.62274	-0.00109775				5.62274	5.27e-05				5.62274	0.000200726
5.62948	-0.00194339				5.62948	4.44e-05				5.62948	0.000199756
5.63621	0.000343127				5.63621	3.61e-05				5.63621	0.000198787
5.64294	0.000815391				5.64294	2.23e-05				5.64294	0.000183624
5.64968	0.00076061				5.64968	2.78e-05				5.64968	0.000186378
5.65641	0.00070583				5.65641	5.46e-05				5.65641	0.00020544
5.66315	0.000391196				5.66315	5.34e-05				5.66315	0.000202477
5.66988	0.000450996				5.66988	5.22e-05				5.66988	0.000199514
5.67661	0.000724256				5.67661	1.82e-05				5.67661	0.000173889
5.68335	0.000791711				5.68335	1.23e-05				5.68335	0.000176071
5.69008	0.000689666				5.69008	3.56e-05				5.69008	0.000197715
5.69681	0.000587621				5.69681	4.35e-05				5.69681	0.000206306
5.70355	0.00045345				5.70355	2.59e-05				5.70355	0.000192922
5.71028	0.000418748				5.71028	8.27e-06				5.71028	0.000179539
5.71702	0.00069954				5.71702	1.04e-05				5.71702	0.000185112
5.72375	0.00071695				5.72375	7.24e-05				5.72375	0.00020194
5.73048	0.000587737				5.73048	6.02e-05				5.73048	0.000207252
5.73722	0.000458524				5.73722	4.8e-05				5.73722	0.000182438
5.74395	0.000495021				5.74395	1.66e-05				5.74395	0.000157624
5.75068	0.000874475				5.75068	1.71e-05				5.75068	0.000173214
5.75742	0.00101683				5.75742	4.82e-05				5.75742	0.000198722
5.76415	0.000767983				5.76415	4.29e-05				5.76415	0.000193778
5.77089	0.000519142				5.77089	3.76e-05				5.77089	0.000188834
5.77762	0.000636617				5.77762	1.15e-05				5.77762	0.00017683
5.78435	0.00120796				5.78435	6.66e-06				5.78435	0.000183998
5.79109	0.001051				5.79109	2.23e-05				5.79109	0.000197815
5.79782	0.000894037				5.79782	3.38e-05				5.79782	0.000211757
5.80455	0.000553671				5.80455	3.2e-05				5.80455	0.000205116
5.81129	0.000516585				5.81129	3.02e-05				5.81129	0.000198476
5.81802	0.0010266				5.81802	9.14e-06				5.81802	0.000171826
5.82476	0.000937437				5.82476	1.03e-05				5.82476	0.000165767
5.83149	0.000848272				5.83149	3.85e-05				5.83149	0.00018989
5.83822	0.000498475				5.83822	4.38e-05				5.83822	0.000185581
5.84496	0.000519262				5.84496	3.06e-05				5.84496	0.000181272
5.85169	0.000761292				5.85169	1.73e-05				5.85169	0.000170246
5.85843	0.000857471				5.85843	1.11e-05				5.85843	0.000176396
5.86516	0.000828793				5.86516	4.22e-05				5.86516	0.000196307
5.87189	0.000800115				5.87189	5.34e-05				5.87189	0.000200964
5.87863	0.000616293				5.87863	3.52e-05				5.87863	0.000183337
5.88536	0.000466926				5.88536	1.69e-05				5.88536	0.000165711
5.8921	0.000826606				5.8921	1.05e-05				5.8921	0.000169201
5.89883	0.000880792				5.89883	5.49e-05				5.89883	0.000198727
5.90556	0.000676028				5.90556	4.51e-05				5.90556	0.000194697
5.9123	0.000471264				5.9123	3.53e-05				5.9123	0.000190667
5.91903	0.000442675				5.91903	7.48e-06				5.91903	0.00017398
5.92576	0.000791588				5.92576	2.45e-06				5.92576	0.000181485
5.9325	0.00093302				5.9325	3.48e-05				5.9325	0.00020439
5.93923	0.000691087				5.93923	3.54e-05				5.93923	0.000202635
5.94597	0.000449153				5.94597	2.24e-05				5.94597	0.000200879
5.9527	0.000457951				5.9527	9.4e-06				5.9527	0.000181133
5.95943	0.000997339				5.95943	1.17e-05				5.95943	0.000174214
5.96617	0.000997314				5.96617	1.81e-05				5.96617	0.000173439
5.9729	0.00099729				5.9729	3.6e-05				5.9729	0.000188116
5.97964	0.00137479				5.97964	3.09e-05				5.97964	0.000186943
5.98637	0.00773556				5.98637	2.58e-05				5.98637	0.00018577
5.9931	0.0131826				5.9931	9.18e-06				5.9931	-7.6e-05
5.99984	0.0131481				5.99984	3.6e-06				5.99984	-0.000458099
6.00657	0.0131135				6.00657	3.23e-05				6.00657	-0.000297497
6.0133	0.012845				6.0133	3.71e-05				6.0133	0.000114749
6.02004	0.00886272				6.02004	1.82e-05				6.02004	0.000141111
6.02677	0.00280388				6.02677	-7.39e-07				6.02677	0.000167473
6.0335	0.0014264				6.0335	7.85e-07				6.0335	0.000168491
6.04024	0.00104818				6.04024	2.88e-05				6.04024	0.000189864
6.04697	0.000669964				6.04697	4.18e-05				6.04697	0.000198088
6.05371	0.000338386				6.05371	2.39e-05				6.05371	0.000184445
6.06044	-0.000339854				6.06044	6e-06				6.06044	0.000170802
6.06717	-0.00101809				6.06717	7.77e-06				6.06717	0.000168804
6.07391	-0.00279196				6.07391	6.59e-05				6.07391	0.000205582
6.08064	-0.00119236				6.08064	4.68e-05				6.08064	0.000193106
6.08738	0.000407238				6.08738	2.78e-05				6.08738	0.000180629
6.09411	0.000409285				6.09411	-1.35e-05				6.09411	0.000154458
6.10084	0.000759733				6.10084	-1.24e-05				6.10084	0.000130082
6.10758	0.000909955				6.10758	2.09e-05				6.10758	0.000105707
6.11431	0.000729062				6.11431	2.18e-05				6.11431	5.12e-05
6.12104	0.000548169				6.12104	1.16e-05				6.12104	-0.000244028
6.12778	0.000527867				6.12778	1.49e-06				6.12778	-0.0001085
6.13451	0.00104906				6.13451	9.59e-07				6.13451	0.000160283
6.14125	0.000965275				6.14125	4.25e-07				6.14125	0.000170658
6.14798	0.000881488				6.14798	-6.09e-06				6.14798	0.000187248
6.15471	0.000601684				6.15471	-5.09e-06				6.15471	0.00018212
6.16145	0.000650729				6.16145	1.6e-06				6.16145	0.000176993
6.16818	0.00100948				6.16818	1.81e-06				6.16818	0.000163511
6.17492	0.000981817				6.17492	2.02e-06				6.17492	0.000168363
6.18165	0.000954152				6.18165	2.14e-05				6.18165	0.000187354
6.18838	0.000620876				6.18838	2.09e-05				6.18838	0.000189453
6.19512	0.000551757				6.19512	2.04e-05				6.19512	0.000175882
6.20185	0.000614208				6.20185	-1.6e-05				6.20185	0.000162311
6.20859	0.00086709				6.20859	-1.2e-05				6.20859	7.63e-05
6.21532	0.000838615				6.21532	2.22e-05				6.21532	-4.22e-05
6.22205	0.000810141				6.22205	3.79e-05				6.22205	-0.000160749
6.22879	0.000613508				6.22879	1.68e-05				6.22879	-0.000185394
6.23552	0.0020989				6.23552	-4.27e-06				6.23552	0.000151554
6.24225	0.00210867				6.24225	-6.39e-06				6.24225	0.000160533
6.24899	0.00211844				6.24899	2.98e-05				6.24899	0.000189584
6.25572	0.00361243				6.25572	2.05e-05				6.25572	0.000181216
6.26246	0.00921657				6.26246	1.12e-05				6.26246	0.000172848
6.26919	0.012908				6.26919	-1.76e-05				6.26919	0.000150238
6.27592	0.0132321				6.27592	-1.61e-05				6.27592	0.000146543
6.28266	0.0133652				6.28266	1.7e-05				6.28266	0.000152088
6.28939	0.0116821				6.28939	1.62e-05				6.28939	0.000150185
6.29612	0.00999898				6.29612	1.55e-05				6.29612	0.000148281
6.30286	0.00387075				6.30286	-1.22e-05				6.30286	0.000101205
6.30959	0.00117254				6.30959	-2.19e-05				6.30959	0.000157307
6.31633	0.00113173				6.31633	-1.69e-05				6.31633	0.000158853
6.32306	0.00109093				6.32306	1.01e-06				6.32306	0.000166092
6.32979	0.000755075				6.32979	-1.23e-06				6.32979	0.000128594
6.33653	0.000619739				6.33653	-3.46e-06				6.33653	9.11e-05
6.34326	0.000899266				6.34326	-2.15e-05				6.34326	1.04e-05
6.34999	0.00084876				6.34999	-2.13e-05				6.34999	7.2e-06
6.35673	0.000798253				6.35673	7.57e-06				6.35673	0.000104491
6.36346	0.000465876				6.36346	1.69e-05				6.36346	0.000148582
6.3702	0.000464119				6.3702	-2.77e-06				6.3702	0.000151678
6.37693	0.000619851				6.37693	-2.24e-05				6.37693	0.000149039
6.38366	0.000886905				6.38366	-2.4e-05				6.38366	0.0001464
6.3904	0.000847206				6.3904	3.14e-05				6.3904	0.000162934
6.39713	0.000807507				6.39713	2.13e-05				6.39713	0.000169354
6.40386	0.000527015				6.40386	1.12e-05				6.40386	0.000154339
6.4106	0.000542897				6.4106	-1.02e-05				6.4106	0.000139324
6.41733	0.000903839				6.41733	-1.91e-05				6.41733	0.000140855
6.42407	0.00102667				6.42407	1.38e-05				6.42407	0.00018023
6.4308	0.000849647				6.4308	1.15e-05				6.4308	0.000174243
6.43753	0.000672627				6.43753	9.25e-06				6.43753	0.000168256
6.44427	0.000432313				6.44427	-1.55e-05				6.44427	0.000145836
6.451	0.00111126				6.451	-1.82e-05				6.451	0.000138495
6.45774	0.00100691				6.45774	1.05e-06				6.45774	-1.43e-05
6.46447	0.000902568				6.46447	4.47e-06				6.46447	-0.000167124
6.4712	0.000600288				6.4712	-2.46e-06				6.4712	-0.000181706
6.47794	0.00311779				6.47794	-9.4e-06				6.47794	0.000147035
6.48467	0.00422745				6.48467	-1.65e-05				6.48467	0.000152227
6.49141	0.00288173				6.49141	4.51e-06				6.49141	0.00015694
6.49814	0.001536				6.49814	1.93e-05				6.49814	0.000171001
6.50487	0.000708828				6.50487	7.15e-06				6.50487	0.000165804
6.51161	0.000555677				6.51161	-5.02e-06				6.51161	0.000160606
6.51834	0.000949789				6.51834	-3.36e-05				6.51834	0.000145604
6.52507	0.000979399				6.52507	-3.71e-05				6.52507	0.000144761
6.53181	0.000856985				6.53181	-6.21e-06				6.53181	-0.000221494
6.53854	0.000734571				6.53854	8.5e-06				6.53854	-0.00058775
6.54528	0.00308784				6.54528	-2.44e-06				6.54528	-0.00063266
6.55201	0.00313206				6.55201	-1.34e-05				6.55201	0.000144898
6.55874	0.00237107				6.55874	-2.94e-05				6.55874	0.000146073
6.56548	0.00161009				6.56548	2.7e-05				6.56548	0.000182759
6.57221	0.000868774				6.57221	1.92e-05				6.57221	0.000171504
6.57895	0.000616474				6.57895	1.13e-05				6.57895	0.000160248
6.58568	0.000461881				6.58568	-1.35e-05				6.58568	0.000137201
6.59241	0.000880636				6.59241	-9.79e-06				6.59241	0.000133888
6.59915	0.00103979				6.59915	1.2e-05				6.59915	0.000167916
6.60588	0.000838985				6.60588	6.72e-06				6.60588	0.000163538
6.61261	0.000638179				6.61261	1.49e-06				6.61261	0.000159161
6.61935	0.00067545				6.61935	-2.11e-05				6.61935	0.000140171
6.62608	0.0012988				6.62608	-2.03e-05				6.62608	0.000142502
6.63281	0.0011539				6.63281	-7.23e-06				6.63281	0.000154641
6.63955	0.00100901				6.63955	-3.5e-06				6.63955	0.000155996
6.64628	0.000698785				6.64628	-1.33e-05				6.64628	0.000148573
6.65302	0.000744412				6.65302	-2.31e-05				6.65302	0.000141151
6.65975	0.00113049				6.65975	-3.65e-05				6.65975	0.000145693
6.66648	0.00101615				6.66648	-2.92e-05				6.66648	0.000150333
6.67322	0.000901816				6.67322	-7.1e-06				6.67322	0.00015037
6.67995	0.000534925				6.67995	-7.69e-06				6.67995	0.000129875
6.68669	0.000654703				6.68669	-8.28e-06				6.68669	0.000109381
6.69342	0.000808871				6.69342	-3.69e-05				6.69342	9.21e-05
6.70015	0.00103481				6.70015	-4.16e-05				6.70015	0.000128259
6.70689	0.000969893				6.70689	-9.57e-06				6.70689	0.000148873
6.71362	0.000904975				6.71362	1.68e-06				6.71362	0.000155666
6.72035	0.000658593				6.72035	-1.54e-05				6.72035	0.000146591
6.72709	0.000704326				6.72709	-3.24e-05				6.72709	0.000137516
6.73382	0.00100514				6.73382	-3.45e-05				6.73382	0.000144662
6.74056	0.00101188				6.74056	4.44e-06				6.74056	0.000173771
6.74729	0.000858635				6.74729	-8.74e-06				6.74729	0.000165107
6.75402	0.000705392				6.75402	-2.19e-05				6.75402	0.000156442
6.76076	0.00321716				6.76076	-5.2e-05				6.76076	0.000135509
6.76749	0.00294774				6.76749	-5.31e-05				6.76749	0.000136091
6.77423	0.00267833				6.77423	-7.32e-06				6.77423	0.000163113
6.78096	0.00117182				6.78096	-1.39e-05				6.78096	0.000163917
6.78769	0.000426421				6.78769	-2.04e-05				6.78769	0.000154878
6.79443	0.000356132				6.79443	-5.14e-05				6.79443	0.000145839
6.80116	0.000846127				6.80116	-4.63e-05				6.80116	0.000135027
6.8079	0.00108215				6.8079	-2.27e-05				6.8079	0.000136068
6.81463	0.000819431				6.81463	-1.59e-05				6.81463	0.000151747
6.82136	0.000556709				6.82136	-2.24e-05				6.82136	0.000148924
6.8281	0.000496037				6.8281	-2.88e-05				6.8281	0.000146101
6.83483	0.000990802				6.83483	-4.98e-05				6.83483	0.00013736
6.84156	0.000991377				6.84156	-4.76e-05				6.84156	0.000140622
6.8483	0.000845704				6.8483	-1.96e-05				6.8483	0.000157753
6.85503	0.00070003				6.85503	-1.77e-05				6.85503	0.000156658
6.86177	0.000685526				6.86177	-3.41e-05				6.86177	0.000155564
6.8685	0.00107095				6.8685	-5.05e-05				6.8685	0.000125318
6.87523	0.0010709				6.87523	-4.62e-05				6.87523	0.000121217
6.88197	0.000912798				6.88197	-2.5e-05				6.88197	0.0001438
6.8887	0.000754697				6.8887	-2.36e-05				6.8887	0.000150983
6.89543	0.000549653				6.89543	-4.46e-05				6.89543	0.000141661
6.90217	0.000642566				6.90217	-6.55e-05				6.90217	0.000132338
6.9089	0.000913875				6.9089	-4.86e-05				6.9089	0.000133727
6.91564	0.000883411				6.91564	7.23e-06				6.91564	0.00013656
6.92237	0.000852947				6.92237	-6.79e-06				6.92237	0.000141143
6.9291	0.000479039				6.9291	-2.08e-05				6.9291	0.000135641
6.93584	0.00045066				6.93584	-5.18e-05				6.93584	0.000130138
6.94257	0.000890043				6.94257	-5.15e-05				6.94257	0.00013324
6.9493	0.00105084				6.9493	-3e-05				6.9493	0.0001547
6.95604	0.000833672				6.95604	-3.46e-05				6.95604	0.000154567
6.96277	0.000616503				6.96277	-3.93e-05				6.96277	0.000154434
6.96951	0.00252899				6.96951	-6.38e-05				6.96951	0.000137574
6.97624	0.00915693				6.97624	-5.64e-05				6.97624	0.00012806
6.98297	0.0114297				6.98297	-3.67e-05				6.98297	0.000133935
6.98971	0.0121587				6.98971	-3.1e-05				6.98971	0.00015221
6.99644	0.0125165				6.99644	-3.9e-05				6.99644	0.000147917
7.00318	0.0128742				7.00318	-4.69e-05				7.00318	0.000143624
7.00991	0.0132094				7.00991	-5.34e-05				7.00991	0.000135953
7.01664	0.013207				7.01664	-5.24e-05				7.01664	0.00013871
7.02338	0.0130505				7.02338	-3.35e-05				7.02338	0.000150336
7.03011	0.0128939				7.03011	-3.18e-05				7.03011	0.000147915
7.03684	0.0128483				7.03684	-4.64e-05				7.03684	0.000145495
7.04358	0.00775884				7.04358	-6.1e-05				7.04358	0.000117126
7.05031	0.00266965				7.05031	-6.05e-05				7.05031	0.000119449
7.05705	0.00169821				7.05705	-3.71e-05				7.05705	0.000139161
7.06378	0.000667044				7.06378	-2.94e-05				7.06378	0.000146408
7.07051	0.000598109				7.07051	-5.02e-05				7.07051	0.000124877
7.07725	0.00345692				7.07725	-7.11e-05				7.07725	0.000103347
7.08398	0.00404505				7.08398	-7.28e-05				7.08398	0.000108357
7.09072	0.00336261				7.09072	-3.32e-05				7.09072	0.000150724
7.09745	0.00268018				7.09745	-3.53e-05				7.09745	0.000143935
7.10418	0.000458698				7.10418	-3.73e-05				7.10418	0.000137147
7.11092	0.000368606				7.11092	-5.61e-05				7.11092	0.000120063
7.11765	0.000984847				7.11765	-6.02e-05				7.11765	3.85e-06
7.12438	0.000871147				7.12438	-3.04e-05				7.12438	-0.000283631
7.13112	0.000757447				7.13112	-4.11e-05				7.13112	-0.000114918
7.13785	0.000468474				7.13785	-5.19e-05				7.13785	2.07e-06
7.14459	0.00041942				7.14459	-8.57e-05				7.14459	0.000119058
7.15132	0.00104624				7.15132	-7.91e-05				7.15132	0.000121526
7.15805	0.000899063				7.15805	-6.39e-05				7.15805	0.000129633
7.16479	0.000751881				7.16479	-4.65e-05				7.16479	0.000139777
7.17152	0.000394384				7.17152	-5.16e-05				7.17152	0.000133069
7.17826	0.000398533				7.17826	-5.67e-05				7.17826	0.000126361
7.18499	0.000658063				7.18499	-7.97e-05				7.18499	0.000113104
7.19172	0.000967376				7.19172	-8.61e-05				7.19172	0.000110948
7.19846	0.00127669				7.19846	-5.69e-05				7.19846	0.000129486
7.20519	0.00575118				7.20519	-4.83e-05				7.20519	0.000130869
7.21192	0.00833702				7.21192	-6.38e-05				7.21192	0.000118746
7.21866	0.00923414				7.21866	-7.93e-05				7.21866	0.000106622
7.22539	0.00656845				7.22539	-8.04e-05				7.22539	0.000109087
7.23213	0.00390275				7.23213	-5.58e-05				7.23213	0.000127698
7.23886	0.000561899				7.23886	-4.6e-05				7.23886	0.000134162
7.24559	0.000412104				7.24559	-6.28e-05				7.24559	0.000118412
7.25233	0.00048478				7.25233	-7.96e-05				7.25233	0.000102662
7.25906	0.000813189				7.25906	-0.000130894				7.25906	0.000107233
7.26579	0.000915564				7.26579	-0.000182147				7.26579	0.000136286
7.27253	0.00067044				7.27253	-0.000110583				7.27253	0.000130108
7.27926	0.000425317				7.27926	-9.57e-05				7.27926	0.000123931
7.286	0.000127369				7.286	-8.09e-05				7.286	0.000102348
7.29273	0.000555767				7.29273	-7.59e-05				7.29273	9.35e-05
7.29946	0.000756725				7.29946	-4.94e-05				7.29946	0.000115488
7.3062	0.00048842				7.3062	-5.13e-05				7.3062	0.000117462
7.31293	0.000220115				7.31293	-5.33e-05				7.31293	0.000110158
7.31966	0.000205695				7.31966	-7.34e-05				7.31966	0.000102853
7.3264	0.000700915				7.3264	-6.63e-05				7.3264	9.87e-05
7.33313	0.000578282				7.33313	-5.36e-05				7.33313	0.000114793
7.33987	0.000455649				7.33987	-3.92e-05				7.33987	0.00013185
7.3466	0.000172007				7.3466	-4.97e-05				7.3466	0.00012598
7.35333	0.000309678				7.35333	-6.01e-05				7.35333	0.000120109
7.36007	0.000710973				7.36007	-8.84e-05				7.36007	6.4e-05
7.3668	0.000686121				7.3668	-8.36e-05				7.3668	6.17e-05
7.37354	0.000661269				7.37354	-5.88e-05				7.37354	0.000101283
7.38027	0.000317672				7.38027	-5.77e-05				7.38027	0.000115307
7.387	0.00032891				7.387	-7.5e-05				7.387	0.000109468
7.39374	0.000462191				7.39374	-9.23e-05				7.39374	0.000103629
7.40047	0.000711803				7.40047	-8.37e-05				7.40047	0.000103348
7.40721	0.000705012				7.40721	-6.11e-05				7.40721	0.000126599
7.41394	0.000698221				7.41394	-5.96e-05				7.41394	0.000136991
7.42067	0.00035755				7.42067	-7.98e-05				7.42067	0.00012064
7.42741	0.00020798				7.42741	-0.000100041				7.42741	0.000104288
7.43414	0.000519585				7.43414	-0.000104147				7.43414	0.000112106
7.44087	0.000626877				7.44087	-7.8e-05				7.44087	0.000142818
7.44761	0.000423832				7.44761	-7.88e-05				7.44761	0.000137694
7.45434	0.000220786				7.45434	-7.95e-05				7.45434	0.00013257
7.46108	0.000317231				7.46108	-9.88e-05				7.46108	0.000114804
7.46781	0.000942919				7.46781	-9.3e-05				7.46781	0.000114578
7.47454	0.000779064				7.47454	-6.81e-05				7.47454	0.000121741
7.48128	0.00061521				7.48128	-6.61e-05				7.48128	0.000121152
7.48801	0.000271916				7.48801	-7.8e-05				7.48801	0.000120562
7.49474	0.000304786				7.49474	-9e-05				7.49474	9.88e-05
7.50148	0.000937721				7.50148	-0.000101364				7.50148	9.03e-05
7.50821	0.000815423				7.50821	-9.6e-05				7.50821	9.59e-05
7.51495	0.000693125				7.51495	-7.51e-05				7.51495	9.87e-05
7.52168	0.00031121				7.52168	-7.74e-05				7.52168	7.54e-05
7.52841	0.000243223				7.52841	-7.96e-05				7.52841	5.21e-05
7.53515	0.000430566				7.53515	-9.33e-05				7.53515	7.78e-05
7.54188	0.000389082				7.54188	-0.000100709				7.54188	0.000103597
7.54861	0.000347597				7.54861	-8.03e-05				7.54861	0.000118125
7.55535	5.51e-05				7.55535	-8.01e-05				7.55535	0.000111807
7.56208	5.81e-05				7.56208	-0.000100813				7.56208	0.00010549
7.56882	0.000110861				7.56882	-0.000121504				7.56882	7.21e-05
7.57555	9.91e-05				7.57555	-0.000123684				7.57555	0.000101352
7.58228	8.74e-05				7.58228	-7.11e-05				7.58228	0.000120872
7.58902	-0.00074381				7.58902	-8.02e-05				7.58902	0.000130176
7.59575	-0.000210715				7.59575	-8.92e-05				7.59575	0.000112992
7.60249	0.000322379				7.60249	-0.000110686				7.60249	9.58e-05
7.60922	0.000617139				7.60922	-0.000106465				7.60922	9.78e-05
7.61595	0.000663151				7.61595	-6.9e-05				7.61595	0.000130792
7.62269	0.000373899				7.62269	-7.44e-05				7.62269	0.000127252
7.62942	8.46e-05				7.62942	-7.97e-05				7.62942	0.000123712
7.63615	0.00015276				7.63615	-0.000106414				7.63615	0.000104055
7.64289	0.000515635				7.64289	-0.000108621				7.64289	0.00010934
7.64962	0.0006071				7.64962	-9.52e-05				7.64962	0.000125383
7.65636	0.000281657				7.65636	-8.84e-05				7.65636	0.000127631
7.66309	-4.38e-05				7.66309	-9.46e-05				7.66309	0.000120736
7.66982	7.62e-05				7.66982	-0.000100726				7.66982	0.00011384
7.67656	0.000394978				7.67656	-0.000118071				7.67656	9.61e-05
7.68329	0.000404794				7.68329	-0.000108584				7.68329	0.000101002
7.69003	0.000284654				7.69003	-8.3e-05				7.69003	0.000122556
7.69676	0.000164515				7.69676	-8.32e-05				7.69676	0.000122964
7.70349	5.75e-05				7.70349	-8.35e-05				7.70349	0.000111225
7.71023	0.000352302				7.71023	-0.000104804				7.71023	9.95e-05
7.71696	0.000468885				7.71696	-0.000110133				7.71696	8.99e-05
7.7237	0.000409574				7.7237	-8.75e-05				7.7237	0.000114502
7.73043	0.000350264				7.73043	-8.24e-05				7.73043	0.000124773
7.73716	0.000213769				7.73716	-9.88e-05				7.73716	0.000113954
7.7439	0.000241815				7.7439	-0.000115298				7.7439	0.000103134
7.75063	0.00052281				7.75063	-0.000115871				7.75063	0.000106093
7.75736	0.00054648				7.75736	-8.73e-05				7.75736	0.00014242
7.7641	0.0003466				7.7641	-7.34e-05				7.7641	0.000135786
7.77083	0.00014672				7.77083	-9.87e-05				7.77083	0.000129152
7.77757	0.000143244				7.77757	-0.000123899				7.77757	0.000108127
7.7843	0.000455367				7.7843	-0.000125825				7.7843	0.000102503
7.79103	0.000472872				7.79103	-0.000100769				7.79103	0.000127071
7.79777	0.000273327				7.79777	-9.97e-05				7.79777	0.000127125
7.8045	7.38e-05				7.8045	-0.000108945				7.8045	0.000120626
7.81123	0.00016422				7.81123	-0.0001182				7.81123	0.000114127
7.81797	0.000386543				7.81797	-0.000123342				7.81797	0.000106278
7.8247	0.000418423				7.8247	-0.000103473				7.8247	0.000115458
7.83144	0.000139899				7.83144	-9.53e-05				7.83144	0.000122138
7.83817	-0.000138624				7.83817	-0.000100995				7.83817	0.000118084
7.8449	-0.000161454				7.8449	-0.000106646				7.8449	0.000114029
7.85164	0.000328645				7.85164	-0.000137059				7.85164	0.00010442
7.85837	0.000288113				7.85837	-0.000136567				7.85837	0.000108694
7.8651	0.000247581				7.8651	-0.000112406				7.8651	0.000121655
7.87184	-0.000111061				7.87184	-0.000115612				7.87184	0.00011784
7.87857	-4.68e-05				7.87857	-0.000118819				7.87857	0.000114026
7.88531	0.000185381				7.88531	-0.000150582				7.88531	0.00010003
7.89204	0.00036169				7.89204	-0.000142282				7.89204	0.000100844
7.89877	0.000321586				7.89877	-0.000111759				7.89877	0.00011857
7.90551	0.000281482				7.90551	-0.000101088				7.90551	0.000123305
7.91224	-2.74e-06				7.91224	-0.00012114				7.91224	0.000109413
7.91897	-7.04e-05				7.91897	-0.000141193				7.91897	9.55e-05
7.92571	0.000246947				7.92571	-0.000143852				7.92571	8.85e-05
7.93244	0.000254255				7.93244	-8.12e-05				7.93244	0.000119782
7.93918	7.39e-05				7.93918	-9.24e-05				7.93918	0.000118836
7.94591	-0.000106394				7.94591	-0.000103624				7.94591	0.00011789
7.95265	-0.000108855				7.95265	-0.000126408				7.95265	0.000102318
7.95938	0.000228906				7.95938	-0.000133988				7.95938	0.000104706
7.96611	0.000345378				7.96611	-0.00010252				7.96611	0.000129489
7.97285	0.000120834				7.97285	-0.000107536				7.97285	0.000129807
7.97958	-0.00010371				7.97958	-0.000112552				7.97958	0.000121842
7.98631	-7.12e-05				7.98631	-0.000141631				7.98631	0.000113878
7.99305	-0.00132189				7.99305	-0.00014403				7.99305	0.000118879
7.99978	-0.00257257				7.99978	-0.000124642				7.99978	0.000129376
8.00652	-0.00575755				8.00652	-0.000120057				8.00652	0.00012883
8.01325	-0.00671751				8.01325	-0.000126717				8.01325	0.000128284
8.01998	-0.000294074				8.01998	-0.000133377				8.01998	0.000109233
8.02672	0.00020414				8.02672	-0.000134641				8.02672	8.85e-05
8.03345	0.000114519				8.03345	-0.000133971				8.03345	9.06e-05
8.04018	2.49e-05				8.04018	-0.000108749				8.04018	0.000116564
8.04692	-0.000309812				8.04692	-0.000107012				8.04692	0.000124234
8.05365	-0.0002323				8.05365	-0.000130521				8.05365	0.000116701
8.06039	4.33e-05				8.06039	-0.00015403				8.06039	0.000109169
8.06712	0.000109593				8.06712	-0.000155396				8.06712	0.000106368
8.07385	1.76e-05				8.07385	-0.000123854				8.07385	0.00012395
8.08059	-7.44e-05				8.08059	-0.00011066				8.08059	0.000129987
8.08732	-0.000400011				8.08732	-0.000137452				8.08732	0.000118647
8.09406	-0.000428809				8.09406	-0.000164244				8.09406	0.000107307
8.10079	-0.000121732				8.10079	-0.000159715				8.10079	0.000108479
8.10752	-7.44e-05				8.10752	-9.7e-05				8.10752	0.000141551
8.11426	-0.000244115				8.11426	-0.000111678				8.11426	0.000134489
8.12099	-0.000413876				8.12099	-0.000126391				8.12099	0.000127426
8.12772	-0.000434109				8.12772	-0.000159396				8.12772	0.000106116
8.13446	0.000371129				8.13446	-0.000154582				8.13446	0.000101423
8.14119	0.000205792				8.14119	-0.000121252				8.14119	0.000122232
8.14793	4.05e-05				8.14793	-0.000120999				8.14793	0.000123254
8.15466	-0.000288225				8.15466	-0.000135645				8.15466	0.000115769
8.16139	-0.000433097				8.16139	-0.00015029				8.16139	0.000108283
8.16813	0.000121713				8.16813	-0.00016699				8.16813	0.000108445
8.17486	3.95e-05				8.17486	-0.000140124				8.17486	0.000120673
8.18159	-4.27e-05				8.18159	-0.000117486				8.18159	0.000136203
8.18833	-0.00037658				8.18833	-0.00012484				8.18833	0.000133279
8.19506	-0.000330973				8.19506	-0.000132194				8.19506	0.000130355
8.2018	0.000182666				8.2018	-0.000146802				8.2018	0.000118002
8.20853	9.24e-05				8.20853	-0.000137339				8.20853	0.000113321
8.21526	2.17e-06				8.21526	-0.000117604				8.21526	0.000131299
8.222	-0.000395211				8.222	-0.00012083				8.222	0.000131804
8.22873	-0.000446547				8.22873	-0.000124055				8.22873	0.000118918
8.23546	-0.000317845				8.23546	-0.000160894				8.23546	0.000106031
8.2422	-9.22e-05				8.2422	-0.000156671				8.2422	0.000101423
8.24893	-0.000156694				8.24893	-0.000122596				8.24893	0.00012572
8.25567	-0.000221149				8.25567	-0.000108582				8.25567	0.000136452
8.2624	-0.00041677				8.2624	-0.000131133				8.2624	0.000121717
8.26914	-0.000346382				8.26914	-0.000153683				8.26914	0.000106983
8.27587	-2.75e-05				8.27587	-0.000149068				8.27587	0.000106721
8.2826	1.17e-05				8.2826	-0.000126006				8.2826	-0.000129203
8.28934	-0.000156278				8.28934	-0.000115685				8.28934	-0.000365127
8.29607	-0.000324244				8.29607	-0.000137044				8.29607	-0.000396312
8.3028	-0.000241865				8.3028	-0.000158402				8.3028	-0.000146667
8.30954	-4.77e-05				8.30954	-0.00016022				8.30954	0.000102977
8.31627	-8.53e-05				8.31627	-0.00013465				8.31627	0.000130642
8.32301	-0.000122774				8.32301	-0.000132879				8.32301	0.000131667
8.32974	-0.00060037				8.32974	-0.000146952				8.32974	0.00012274
8.33647	-0.000461702				8.33647	-0.000161026				8.33647	0.000113814
8.34321	0.000227768				8.34321	-0.000163816				8.34321	0.000113898
8.34994	3.79e-05				8.34994	-0.000130139				8.34994	0.000114495
8.35667	-0.000151981				8.35667	-0.000112042				8.35667	0.000125813
8.36341	-0.00058836				8.36341	-0.000114186				8.36341	0.000121046
8.37014	-0.000659792				8.37014	-0.00011633				8.37014	0.000116278
8.37688	-0.000256068				8.37688	-0.000135681				8.37688	0.00010598
8.38361	0.000202026				8.38361	-0.000151404				8.38361	0.000110177
8.39034	0.00066012				8.39034	-0.000126692				8.39034	0.000131388
8.39708	0.00482278				8.39708	-0.000121419				8.39708	0.000133999
8.40381	0.00701103				8.40381	-0.000141464				8.40381	0.000118556
8.41054	0.00730932				8.41054	-0.000161509				8.41054	0.000103113
8.41728	0.00435366				8.41728	-0.000161024				8.41728	9.81e-05
8.42401	0.001398				8.42401	-0.000100608				8.42401	0.000118122
8.43075	-0.000405576				8.43075	-0.000111741				8.43075	0.000127149
8.43748	-0.000691159				8.43748	-0.000122874				8.43748	0.000115063
8.44421	-0.000598393				8.44421	-0.000146626				8.44421	0.000102977
8.45095	-0.000228904				8.45095	-0.000147886				8.45095	0.000102639
8.45768	-0.000122221				8.45768	-0.000126385				8.45768	0.00013978
8.46442	-0.000255272				8.46442	-0.000116324				8.46442	0.00013447
8.47115	-0.000388323				8.47115	-0.000147988				8.47115	0.000129159
8.47788	-0.000395747				8.47788	-0.000179651				8.47788	0.000106998
8.48462	-8.31e-05				8.48462	-0.000168972				8.48462	0.000109078
8.49135	2.57e-05				8.49135	-0.000133192				8.49135	0.000127359
8.49808	-0.000293473				8.49808	-0.000130338				8.49808	0.000131959
8.50482	-0.000612615				8.50482	-0.000139368				8.50482	0.000128322
8.51155	-0.000736866				8.51155	-0.000148399				8.51155	0.000124685
8.51829	-0.00024991				8.51829	-0.000157799				8.51829	0.000124261
8.52502	-0.000340198				8.52502	-0.000146283				8.52502	0.000129695
8.53175	-0.000430485				8.53175	-0.000124635				8.53175	0.000144444
8.53849	-0.000711477				8.53849	-0.00013092				8.53849	0.0001389
8.54522	-0.000773496				8.54522	-0.000137206				8.54522	0.000133357
8.55195	-0.000347349				8.55195	-0.000168104				8.55195	0.000115469
8.55869	-0.00027797				8.55869	-0.000168876				8.55869	0.000110581
8.56542	-0.000379338				8.56542	-0.000142408				8.56542	0.00012928
8.57216	-0.000480706				8.57216	-0.000135212				8.57216	0.000134589
8.57889	-0.000460089				8.57889	-0.000147198				8.57889	0.000122986
8.58562	-0.000459153				8.58562	-0.000159184				8.58562	0.000111383
8.59236	-0.000301096				8.59236	-0.000156247				8.59236	0.000111029
8.59909	-0.0003962				8.59909	-0.000130559				8.59909	0.000136608
8.60582	-0.000491304				8.60582	-0.000120272				8.60582	0.000147966
8.61256	-0.000826071				8.61256	-0.000144596				8.61256	0.000129426
8.61929	-0.00389509				8.61929	-0.000168921				8.61929	0.000110886
8.62603	-0.00696412				8.62603	-0.000165735				8.62603	0.000111988
8.63276	-0.0131901				8.63276	-0.000127132				8.63276	0.000143133
8.6395	-0.0140543				8.6395	-0.000138261				8.6395	0.000138641
8.64623	-0.00738058				8.64623	-0.00014939				8.64623	0.000134149
8.65296	-0.000706888				8.65296	-0.000177141				8.65296	0.000117213
8.6597	-0.000156065				8.6597	-0.000172335				8.6597	0.000121967
8.66643	0.0022144				8.66643	-0.000140813				8.66643	0.000133247
8.67316	0.00786878				8.67316	-0.000358911				8.67316	0.000138705
8.6799	0.011559				8.6799	-0.00057701				8.6799	0.000133812
8.68663	0.0116142				8.68663	-0.00104249				8.68663	0.000128918
8.69337	0.0109049				8.69337	-0.00103872				8.69337	0.000119102
8.7001	0.0101955				8.7001	-0.000157248				8.7001	0.000124244
8.70683	0.00824434				8.70683	-0.000136791				8.70683	0.000142621
8.71357	0.0012405				8.71357	-0.000137871				8.71357	0.00014198
8.7203	-0.00092858				8.7203	-0.000138952				8.7203	0.000141339
8.72704	-0.000691601				8.72704	-0.000169002				8.72704	0.000124028
8.73377	-0.00062674				8.73377	-0.000179432				8.73377	0.000122759
8.7405	-0.000693892				8.7405	-0.000140228				8.7405	0.000145731
8.74724	-0.000761045				8.74724	-0.000124582				8.74724	0.000152009
8.75397	-0.000858518				8.75397	-0.000139775				8.75397	0.000134463
8.7607	-0.000773583				8.7607	-0.000154969				8.7607	0.000116917
8.76744	-0.000491946				8.76744	-0.000153738				8.76744	-5.29e-05
8.77417	-0.00059066				8.77417	-9.38e-05				8.77417	-1.18e-05
8.78091	-0.000689374				8.78091	-0.000104829				8.78091	7.67e-05
8.78764	-0.00174679				8.78764	-0.000115821				8.78764	0.00010177
8.79437	-0.00162583				8.79437	-0.000140269				8.79437	0.000112565
8.80111	-0.000978031				8.80111	-0.000146654				8.80111	0.000123361
8.80784	-0.000794777				8.80784	-0.000107769				8.80784	0.000154648
8.81457	-0.000954567				8.81457	-0.000117145				8.81457	0.000152218
8.82131	-0.00111436				8.82131	-0.000126521				8.82131	0.000149788
8.82804	-0.00116325				8.82804	-0.000159576				8.82804	0.000129643
8.83478	-0.00078381				8.83478	-0.000162158				8.83478	0.000129661
8.84151	-0.000616721				8.84151	-0.00013803				8.84151	0.000142886
8.84824	-0.000936273				8.84824	-0.000132622				8.84824	0.000149086
8.85498	-0.00125583				8.85498	-0.000138044				8.85498	0.000146279
8.86171	-0.00124085				8.86171	-0.000143465				8.86171	0.000143472
8.86844	-0.000806246				8.86844	-0.000151068				8.86844	0.000132427
8.87518	-0.000767078				8.87518	-0.00014707				8.87518	0.000131359
8.88191	-0.000868273				8.88191	-0.000121807				8.88191	0.000151052
8.88865	-0.000969468				8.88865	-0.000122303				8.88865	0.000151668
8.89538	-0.000993818				8.89538	-0.0001228				8.89538	0.000141008
8.90211	-0.000863239				8.90211	-0.000153704				8.90211	0.000130348
8.90885	-0.000756842				8.90885	-0.000151175				8.90885	0.000133549
8.91558	-0.000821685				8.91558	-0.000131544				8.91558	0.000151409
8.92232	-0.000886529				8.92232	-0.000129396				8.92232	0.000154867
8.92905	-0.000998198				8.92905	-0.000147981				8.92905	0.000140315
8.93578	-0.000921706				8.93578	-0.000166565				8.93578	0.000125763
8.94252	-0.000667				8.94252	-0.00016657				8.94252	0.000121577
8.94925	-0.000702819				8.94925	-0.000106471				8.94925	0.000141017
8.95598	-0.000738637				8.95598	-0.000117415				8.95598	0.000149273
8.96272	-0.00101332				8.96272	-0.000128359				8.96272	0.000135753
8.96945	-0.00108309				8.96945	-0.000155665				8.96945	0.000122232
8.97619	-0.00078683				8.97619	-0.000163552				8.97619	0.000131845
8.98292	-0.00068686				8.98292	-0.000127039				8.98292	0.000162842
8.98965	-0.000943851				8.98965	-0.000132317				8.98965	0.000157832
8.99639	-0.00120084				8.99639	-0.000137594				8.99639	0.000152823
9.00312	-0.00121913				9.00312	-0.000164163				9.00312	0.000133435
9.00985	-0.00100712				9.00985	-0.000157659				9.00985	0.000132664
9.01659	-0.000958798				9.01659	-0.000130785				9.01659	0.000151367
9.02332	-0.00110505				9.02332	-0.000123046				9.02332	0.000160387
9.03006	-0.0012513				9.03006	-0.000128783				9.03006	0.000159605
9.03679	-0.00118324				9.03679	-0.000134519				9.03679	0.000158823
9.04352	-0.000794725				9.04352	-0.000153959				9.04352	0.000151961
9.05026	-0.000818571				9.05026	-0.000160766				9.05026	0.000153925
9.05699	-0.000842418				9.05699	-0.000136195				9.05699	0.000166706
9.06372	-0.00116005				9.06372	-0.000130228				9.06372	0.000166591
9.07046	-0.0011973				9.07046	-0.000142982				9.07046	0.000166477
9.07719	-0.000992333				9.07719	-0.000155736				9.07719	0.000145695
9.08393	-0.000948376				9.08393	-0.000160408				9.08393	0.000146653
9.09066	-0.0010434				9.09066	-0.000129388				9.09066	0.000167068
9.0974	-0.00113843				9.0974	-0.000121143				9.0974	0.000171829
9.10413	-0.00112135				9.10413	-0.000139471				9.10413	0.000152502
9.11086	-0.00110873				9.11086	-0.000157799				9.11086	0.000133176
9.1176	-0.0008206				9.1176	-0.000145979				9.1176	0.000141248
9.12433	-0.000794544				9.12433	-9.15e-05				9.12433	0.000181617
9.13106	-0.0010151				9.13106	-0.000104802				9.13106	0.000171448
9.1378	-0.00123566				9.1378	-0.00011813				9.1378	0.000161278
9.14453	-0.00124405				9.14453	-0.000145293				9.14453	0.000139317
9.15127	-0.00089327				9.15127	-0.000154385				9.15127	0.000137589
9.158	-0.000744299				9.158	-0.000119701				9.158	0.000166054
9.16473	-0.000995134				9.16473	-0.000120798				9.16473	0.000166823
9.17147	-0.00124597				9.17147	-0.000121896				9.17147	0.000158849
9.1782	-0.00129974				9.1782	-0.00014546				9.1782	0.000150876
9.18493	-0.000933521				9.18493	-0.000145587				9.18493	0.000153568
9.19167	-0.000766772				9.19167	-0.000131595				9.19167	0.000169119
9.1984	-0.00109482				9.1984	-0.00011386				9.1984	0.000173229
9.20514	-0.00142288				9.20514	-0.000119475				9.20514	0.000168827
9.21187	-0.00132647				9.21187	-0.00012509				9.21187	0.000164424
9.2186	-0.00370279				9.2186	-0.000138				9.2186	0.000146444
9.22534	-0.00607912				9.22534	-0.000145183				9.22534	0.000140679
9.23207	-0.0112496				9.23207	-0.000116576				9.23207	0.000165877
9.2388	-0.0120243				9.2388	-0.00011246				9.2388	0.000171327
9.24554	-0.00128951				9.24554	-0.000193433				9.24554	0.000157015
9.25227	-0.00104812				9.25227	-0.000274406				9.25227	0.000142703
9.25901	-0.00102394				9.25901	-0.000282983				9.25901	0.000153836
9.26574	-0.0011522				9.26574	-0.000189656				9.26574	0.000173567
9.27247	-0.00128046				9.27247	-0.000144101				9.27247	0.000182285
9.27921	-0.00130473				9.27921	-0.000146098				9.27921	0.000169794
9.28594	-0.00125085				9.28594	-0.000148096				9.28594	0.000157303
9.29267	-0.00107936				9.29267	-0.000156161				9.29267	0.000153569
9.29941	-0.00118215				9.29941	-0.000105617				9.29941	0.000196019
9.30614	-0.00128494				9.30614	-0.000108922				9.30614	0.000191116
9.31288	-0.00143206				9.31288	-0.000112228				9.31288	0.000186212
9.31961	-0.00146529				9.31961	-0.000137756				9.31961	0.000169036
9.32634	-0.00109381				9.32634	-0.000137203				9.32634	0.000165789
9.33308	-0.000940958				9.33308	-0.000108612				9.33308	0.000172448
9.33981	-0.00113964				9.33981	-0.000109244				9.33981	0.000178163
9.34655	-0.00133832				9.34655	-0.000109876				9.34655	0.000177392
9.35328	-0.00136974				9.35328	-0.000133098				9.35328	0.000176621
9.36001	-0.000856297				9.36001	-0.000138246				9.36001	0.000179022
9.36675	-0.000974112				9.36675	-0.000123407				9.36675	0.000184246
9.37348	-0.00109193				9.37348	-0.000101195				9.37348	0.000190779
9.38021	-0.00148456				9.38021	-0.000102323				9.38021	0.000186544
9.38695	-0.0013882				9.38695	-0.000103451				9.38695	0.000182309
9.39368	-0.0010093				9.39368	-0.000121475				9.39368	0.000176443
9.40042	-0.00107352				9.40042	-0.000134255				9.40042	0.000176097
9.40715	-0.00113775				9.40715	-0.000108362				9.40715	0.000189383
9.41388	-0.00151858				9.41388	-0.000103163				9.41388	0.000189561
9.42062	-0.00158405				9.42062	-0.000120549				9.42062	0.000178607
9.42735	-0.00141522				9.42735	-0.000137934				9.42735	0.000167653
9.43409	-0.00131344				9.43409	-0.000145159				9.43409	0.000164562
9.44082	-0.00135024				9.44082	-8.45e-05				9.44082	0.000186368
9.44755	-0.00138704				9.44755	-9.8e-05				9.44755	0.000195673
9.45429	-0.00147868				9.45429	-0.000111556				9.45429	0.000178276
9.46102	-0.00151937				9.46102	-0.000140659				9.46102	0.000160879
9.46775	-0.00119483				9.46775	-0.000146079				9.46775	0.0001604
9.47449	-0.00114847				9.47449	-0.000100466				9.47449	0.000198944
9.48122	-0.00137134				9.48122	-0.000105138				9.48122	0.000196335
9.48796	-0.0015942				9.48796	-0.00010981				9.48796	0.000193726
9.49469	-0.00165706				9.49469	-0.000132024				9.49469	0.000175147
9.50142	-0.00134653				9.50142	-0.000132139				9.50142	0.000172831
9.50816	-0.00125378				9.50816	-0.000108187				9.50816	0.000199558
9.51489	-0.00144095				9.51489	-0.000109739				9.51489	0.000192343
9.52163	-0.00162812				9.52163	-0.00011129				9.52163	0.000185128
9.52836	-0.0016264				9.52836	-0.00013626				9.52836	0.000158901
9.53509	-0.00133548				9.53509	-0.000137817				9.53509	0.000165772
9.54183	-0.00119834				9.54183	-0.000117491				9.54183	0.000170702
9.54856	-0.00154778				9.54856	-0.000108535				9.54856	0.00019083
9.55529	-0.00189721				9.55529	-0.000114111				9.55529	0.000193572
9.56203	-0.0018009				9.56203	-0.000119687				9.56203	0.000187376
9.56876	-0.00148936				9.56876	-0.000146797				9.56876	0.000181181
9.5755	-0.00147643				9.5755	-0.000151439				9.5755	0.000174911
9.58223	-0.00161106				9.58223	-0.000114064				9.58223	0.000193375
9.58896	-0.00174569				9.58896	-9.77e-05				9.58896	0.000192088
9.5957	-0.00182536				9.5957	-0.000113457				9.5957	0.0001908
9.60243	-0.00164347				9.60243	-0.000129257				9.60243	0.000165888
9.60917	-0.00133832				9.60917	-0.000123293				9.60917	0.000169292
9.6159	-0.00135744				9.6159	-7.38e-05				9.6159	0.000206133
9.62263	-0.00137656				9.62263	-7.28e-05				9.62263	0.000196829
9.62937	-0.00173534				9.62937	-7.19e-05				9.62937	0.000187525
9.6361	-0.00175839				9.6361	-7.22e-05				9.6361	0.000168932
9.64283	-0.00148167				9.64283	-7.25e-05				9.64283	0.000171266
9.64957	-0.00144207				9.64957	-8.37e-05				9.64957	0.000211655
9.6563	-0.00168484				9.6563	-8.94e-05				9.6563	0.000204702
9.66304	-0.00192761				9.66304	-9.52e-05				9.66304	0.00019775
9.66977	-0.00184997				9.66977	-0.000119284				9.66977	0.00017483
9.6765	-0.00108367				9.6765	-0.000118368				9.6765	0.000175106
9.68324	-0.00125466				9.68324	-0.000109472				9.68324	0.000189777
9.68997	-0.00142566				9.68997	-0.000102366				9.68997	0.000191551
9.6967	-0.00177252				9.6967	-0.000106276				9.6967	0.000185211
9.70344	-0.00177511				9.70344	-0.000110187				9.70344	0.000178871
9.71017	-0.00124683				9.71017	-0.000121857				9.71017	0.000179601
9.71691	-0.00142057				9.71691	-0.000109774				9.71691	0.000188357
9.72364	-0.00159431				9.72364	-8.31e-05				9.72364	0.000204152
9.73037	-0.00196598				9.73037	-8.26e-05				9.73037	0.000200252
9.73711	-0.0017905				9.73711	-9.28e-05				9.73711	0.000196351
9.74384	-0.00139164				9.74384	-0.000102998				9.74384	0.000174493
9.75057	-0.0014819				9.75057	-9.8e-05				9.75057	0.000176459
9.75731	-0.00157216				9.75731	-7.45e-05				9.75731	0.000194547
9.76404	-0.00191133				9.76404	-7.13e-05				9.76404	0.000194391
9.77078	-0.00193431				9.77078	-8.98e-05				9.77078	0.000194234
9.77751	-0.00172902				9.77751	-0.00010828				9.77751	0.000166868
9.78425	-0.00152251				9.78425	-0.000101839				9.78425	0.000175104
9.79098	-0.00156205				9.79098	-7.24e-05				9.79098	0.000198717
9.79771	-0.00160158				9.79771	-5.91e-05				9.79771	0.000209507
9.80445	-0.00184072				9.80445	-8.44e-05				9.80445	0.000189456
9.81118	-0.00187802				9.81118	-0.000109686				9.81118	0.000169404
9.81791	-0.00156612				9.81791	-0.000119094				9.81791	0.000166823
9.82465	-0.00153165				9.82465	-7.41e-05				9.82465	0.00020389
9.83138	-0.00180182				9.83138	-7.46e-05				9.83138	0.000200167
9.83812	-0.002072				9.83812	-7.51e-05				9.83812	0.000196444
9.84485	-0.0019259				9.84485	-9.31e-05				9.84485	0.000175739
9.85158	-0.00160616				9.85158	-9.44e-05				9.85158	0.00018034
9.85832	-0.00149726				9.85832	-7.26e-05				9.85832	0.000201797
9.86505	-0.00174196				9.86505	-6.59e-05				9.86505	0.000202031
9.87178	-0.00198666				9.87178	-7.24e-05				9.87178	0.00019282
9.87852	-0.00202718				9.87852	-7.88e-05				9.87852	0.000183609
9.88525	-0.00163502				9.88525	-8.35e-05				9.88525	0.000177185
9.89199	-0.00169577				9.89199	-8.17e-05				9.89199	0.000186805
9.89872	-0.00175651				9.89872	-6.3e-05				9.89872	0.000201102
9.90545	-0.00211039				9.90545	-7e-05				9.90545	0.000198169
9.91219	-0.00200704				9.91219	-7.7e-05				9.91219	0.000195235
9.91892	-0.00187524				9.91892	-0.000107588				9.91892	0.00017417
9.92565	-0.0018315				9.92565	-0.000107699				9.92565	0.000177231
9.93239	-0.00192827				9.93239	-7.34e-05				9.93239	0.000194862
9.93912	-0.00202504				9.93912	-6.39e-05				9.93912	0.000196626
9.94586	-0.00217921				9.94586	-8.4e-05				9.94586	0.000181298
9.95259	-0.00205891				9.95259	-0.000104064				9.95259	0.000165971
9.95932	-0.00181077				9.95932	-9.86e-05				9.95932	0.000175718
9.96606	-0.00189419				9.96606	-7.22e-05				9.96606	0.000216381
9.97279	-0.00197761				9.97279	-5.99e-05				9.97279	0.000206739
9.97953	-0.00227225				9.97953	-8.27e-05				9.97953	0.000197097
9.98626	-0.00222213				9.98626	-0.000105558				9.98626	0.000177677
9.99299	-0.00192145				9.99299	-0.000101623				9.99299	0.000184116
9.99973	-0.00190851				9.99973	-5.64e-05				9.99973	0.000211576
10.0065	-0.00207548				10.0065	-6.38e-05				10.0065	0.000201529
10.0132	-0.00224245				10.0132	-7.12e-05				10.0132	0.000191482
10.0199	-0.00235164				10.0199	-0.000101474				10.0199	0.000166645
10.0267	-0.00171999				10.0267	-9.18e-05				10.0267	0.000180876
10.0334	-0.00188708				10.0334	-6.88e-05				10.0334	0.000189708
10.0401	-0.00205417				10.0401	-6.6e-05				10.0401	0.000190483
10.0469	-0.00242523				10.0469	-6.91e-05				10.0469	0.000182048
10.0536	-0.00233939				10.0536	-7.23e-05				10.0536	0.000173613
10.0603	-0.00190136				10.0603	-8.18e-05				10.0603	0.000171734
10.0671	-0.00197972				10.0671	-8.25e-05				10.0671	0.000179404
10.0738	-0.00205809				10.0738	-6.3e-05				10.0738	0.000195578
10.0805	-0.00239415				10.0805	-6.74e-05				10.0805	0.000194524
10.0873	-0.00234407				10.0873	-7.18e-05				10.0873	0.00019347
10.094	-0.00204687				10.094	-9.41e-05				10.094	0.000172618
10.1007	-0.00201079				10.1007	-8.8e-05				10.1007	0.00017618
10.1075	-0.00214683				10.1075	-6.91e-05				10.1075	0.000191584
10.1142	-0.00228288				10.1142	-6.91e-05				10.1142	0.000193128
10.1209	-0.00245004				10.1209	-8.98e-05				10.1209	0.00017946
10.1277	-0.00228025				10.1277	-0.000110499				10.1277	0.000165793
10.1344	-0.00201195				10.1344	1.21e-05				10.1344	0.000169619
10.1411	-0.00199965				10.1411	0.000106441				10.1411	0.000217928
10.1479	-0.00219932				10.1479	0.000134331				10.1479	0.000209338
10.1546	-0.00239899				10.1546	2.46e-05				10.1546	0.000200748
10.1613	-0.00243797				10.1613	-8.51e-05				10.1613	0.000177432
10.1681	-0.0021329				10.1681	-7.2e-05				10.1681	0.000177294
10.1748	-0.00208347				10.1748	-4.07e-05				10.1748	0.000202945
10.1815	-0.00237636				10.1815	-4.54e-05				10.1815	0.000197773
10.1883	-0.00266926				10.1883	-5.01e-05				10.1883	0.000192601
10.195	-0.00270644				10.195	-7.42e-05				10.195	0.000171373
10.2017	-0.00209488				10.2017	-7.18e-05				10.2017	0.000168869
10.2085	-0.00220361				10.2085	-5.67e-05				10.2085	0.000193633
10.2152	-0.00231234				10.2152	-3.79e-05				10.2152	0.000200506
10.2219	-0.00262879				10.2219	-4.52e-05				10.2219	0.00019701
10.2287	-0.00269884				10.2287	-5.26e-05				10.2287	0.000193514
10.2354	-0.00214609				10.2354	-7.72e-05				10.2354	0.000163189
10.2421	-0.00222283				10.2421	-8.22e-05				10.2421	0.000161752
10.2489	-0.00229956				10.2489	-5.53e-05				10.2489	0.000188033
10.2556	-0.00270634				10.2556	-4.93e-05				10.2556	0.000196404
10.2623	-0.00259955				10.2623	-6.68e-05				10.2623	0.000191787
10.2691	-0.00235558				10.2691	-8.42e-05				10.2691	0.00018717
10.2758	-0.00233408				10.2758	-9.04e-05				10.2758	0.000183507
10.2826	-0.00247578				10.2826	-5.82e-05				10.2826	0.000206937
10.2893	-0.00261748				10.2893	-4.56e-05				10.2893	0.000216725
10.296	-0.00262403				10.296	-5.87e-05				10.296	0.000198758
10.3027	-0.00260429				10.3027	-7.18e-05				10.3027	0.000180792
10.3095	-0.00229432				10.3095	-6.53e-05				10.3095	0.000179336
10.3162	-0.00229279				10.3162	-4.06e-05				10.3162	0.000213852
10.323	-0.00253211				10.323	-2.84e-05				10.323	0.000205144
10.3297	-0.00277143				10.3297	-5.3e-05				10.3297	0.000196437
10.3364	-0.00276572				10.3364	-7.75e-05				10.3364	0.00017581
10.3431	-0.00248789				10.3431	-6.76e-05				10.3431	0.000178053
10.3499	-0.00239871				10.3499	5.15e-07				10.3499	0.000200815
10.3566	-0.00268476				10.3566	6.26e-06				10.3566	0.000200654
10.3634	-0.00297081				10.3634	-3.07e-05				10.3634	0.000200493
10.3701	-0.00291943				10.3701	-6.77e-05				10.3701	0.000183109
10.3768	-0.00219916				10.3768	-5.94e-05				10.3768	0.000184572
10.3835	-0.00236842				10.3835	-4.34e-05				10.3835	0.00019247
10.3903	-0.00253767				10.3903	-4.01e-05				10.3903	0.000204631
10.397	-0.00293385				10.397	-4.56e-05				10.397	0.000199093
10.4038	-0.00287994				10.4038	-5.11e-05				10.4038	0.000193554
10.4105	-0.00238645				10.4105	-5.49e-05				10.4105	0.000176654
10.4172	-0.00247624				10.4172	-5.86e-05				10.4172	0.000168941
10.424	-0.00256603				10.424	1.29e-05				10.424	0.000193958
10.4307	-0.00290284				10.4307	0.000464288				10.4307	0.000200652
10.4374	-0.00293527				10.4374	0.000882417				10.4374	0.000191584
10.4442	-0.00280487				10.4442	0.000921926				10.4442	0.000182516
10.4509	-0.00254495				10.4509	0.000932975				10.4509	0.000181159
10.4576	-0.0026422				10.4576	0.000958244				10.4576	0.000199373
10.4644	-0.00273945				10.4644	0.000963166				10.4644	0.000205707
10.4711	-0.0029587				10.4711	0.000938866				10.4711	0.000189643
10.4778	-0.00300049				10.4778	0.000914566				10.4778	0.000173579
10.4846	-0.00273536				10.4846	0.000882109				10.4846	0.000180234
10.4913	-0.0027816				10.4913	0.000849651				10.4913	0.000223341
10.498	-0.00282784				10.498	0.000652589				10.498	0.000212058
10.5048	-0.00306942				10.5048	0.000742001				10.5048	0.000200775
10.5115	-0.00301532				10.5115	0.000933236				10.5115	0.000172609
10.5182	-0.00273746				10.5182	0.00093786				10.5182	0.000172747
10.525	-0.00266538				10.525	0.000969955				10.525	0.000196661
10.5317	-0.00300193				10.5317	0.000972873				10.5317	0.000199652
10.5384	-0.00333849				10.5384	0.000965419				10.5384	0.000193024
10.5452	-0.00332739				10.5452	0.000957966				10.5452	0.000186397
10.5519	-0.00283877				10.5519	0.000864094				10.5519	0.000186703
10.5586	-0.0028749				10.5586	0.000770222				10.5586	0.000197702
10.5654	-0.00291102				10.5654	0.000575413				10.5654	0.000209028
10.5721	-0.00320707				10.5721	8.47e-05				10.5721	0.000201422
10.5788	-0.00319817				10.5788	-3.14e-05				10.5788	0.000193816
10.5856	-0.00293502				10.5856	-4.56e-05				10.5856	0.000178642
10.5923	-0.00288685				10.5923	-3.95e-05				10.5923	0.000173887
10.599	-0.00300902				10.599	1.99e-05				10.599	0.000192028
10.6058	-0.0031312				10.6058	0.000426335				10.6058	0.000196349
10.6125	-0.0032593				10.6125	0.000578384				10.6125	0.00018725
10.6192	-0.00312229				10.6192	0.000593431				10.6192	0.000178151
10.626	-0.00284973				10.626	0.000385843				10.626	0.00017672
10.6327	-0.00287387				10.6327	0.000178255				10.6327	0.000199735
10.6394	-0.002898				10.6394	6.98e-05				10.6394	0.00020905
10.6462	-0.00303101				10.6462	8.47e-06				10.6462	0.00019061
10.6529	-0.00312488				10.6529	-5.68e-05				10.6529	0.000172171
10.6596	-0.00286711				10.6596	-5.76e-05				10.6596	0.000172773
10.6664	-0.0029079				10.6664	-1.31e-05				10.6664	0.000205257
10.6731	-0.00294868				10.6731	-2.06e-05				10.6731	0.000199108
10.6798	-0.0034691				10.6798	-2.8e-05				10.6798	0.000192959
10.6866	-0.00347408				10.6866	-5.59e-05				10.6866	0.000173871
10.6933	-0.00271133				10.6933	-5.56e-05				10.6933	0.000178199
10.7	-0.00283904				10.7	-1.64e-05				10.7	0.000204855
10.7068	-0.00296676				10.7068	-1.98e-05				10.7068	0.000202433
10.7135	-0.00323356				10.7135	-2.32e-05				10.7135	0.000200011
10.7203	-0.00316219				10.7203	-5.31e-05				10.7203	0.000178208
10.727	-0.00270079				10.727	-5.68e-05				10.727	0.000169193
10.7337	-0.00283069				10.7337	-4.28e-05				10.7337	0.000174628
10.7404	-0.00296059				10.7404	-2.17e-05				10.7404	0.00019573
10.7472	-0.0033243				10.7472	-2.34e-05				10.7472	0.000197082
10.7539	-0.00336976				10.7539	-2.52e-05				10.7539	0.000190481
10.7607	-0.0030547				10.7607	-4.11e-05				10.7607	0.000183879
10.7674	-0.00300676				10.7674	-3.77e-05				10.7674	0.000172774
10.7741	-0.00309449				10.7741	-1.12e-05				10.7741	0.000193493
10.7808	-0.00318221				10.7808	-8.93e-06				10.7808	0.000198513
10.7876	-0.00328083				10.7876	-3.2e-05				10.7876	0.000183551
10.7943	-0.00318409				10.7943	-5.51e-05				10.7943	0.00016859
10.8011	-0.00299562				10.8011	-6.2e-05				10.8011	0.000171196
10.8078	-0.00311114				10.8078	1.48e-06				10.8078	0.000192732
10.8145	-0.00322667				10.8145	-8.12e-06				10.8145	0.000203366
10.8212	-0.00348264				10.8212	-1.77e-05				10.8212	0.000192697
10.828	-0.00353642				10.828	-4.08e-05				10.828	0.000182028
10.8347	-0.00321154				10.8347	-5.01e-05				10.8347	0.0001775
10.8415	-0.00312923				10.8415	-1.08e-05				10.8415	0.000199261
10.8482	-0.00330401				10.8482	-1.74e-05				10.8482	0.000194799
10.8549	-0.00347879				10.8549	-2.39e-05				10.8549	0.000190337
10.8617	-0.00350747				10.8617	-5.3e-05				10.8617	0.000169729
10.8684	-0.0031597				10.8684	-4.47e-05				10.8684	0.000174841
10.8751	-0.00300879				10.8751	-2.03e-05				10.8751	0.00019666
10.8819	-0.00330148				10.8819	-2.37e-05				10.8819	0.000196189
10.8886	-0.00359417				10.8886	-2.71e-05				10.8886	0.000195717
10.8953	-0.0034562				10.8953	-5.37e-05				10.8953	0.000179836
10.9021	-0.00287833				10.9021	-5.65e-05				10.9021	0.000179989
10.9088	-0.00300037				10.9088	-4.16e-05				10.9088	0.000189033
10.9155	-0.00312241				10.9155	-1.72e-05				10.9155	0.000197595
10.9223	-0.0035006				10.9223	-1.88e-05				10.9223	0.000190679
10.929	-0.00361228				10.929	-2.04e-05				10.929	0.000183762
10.9357	-0.00338821				10.9357	-4.45e-05				10.9357	0.000300036
10.9425	-0.00329445				10.9425	-4.81e-05				10.9425	0.000469328
10.9492	-0.00336428				10.9492	-2.35e-05				10.9492	0.000535211
10.9559	-0.00343411				10.9559	-1.97e-05				10.9559	0.000366118
10.9627	-0.00347726				10.9627	-3.54e-05				10.9627	0.000197024
10.9694	-0.0034397				10.9694	-5.1e-05				10.9694	0.000152892
10.9761	-0.00340915				10.9761	-5.16e-05				10.9761	0.000150799
10.9829	-0.0035202				10.9829	3.86e-06				10.9829	0.000196514
10.9896	-0.00363125				10.9896	-9.56e-06				10.9896	0.000184975
10.9963	-0.00379128				10.9963	-2.3e-05				10.9963	0.000173436
11.0031	-0.00375531				11.0031	-5.31e-05				11.0031	0.000147551
11.0098	-0.00336719				11.0098	-4.98e-05				11.0098	0.000148002
11.0165	-0.00329579				11.0165	-5.44e-06				11.0165	0.000179652
11.0233	-0.00355816				11.0233	-1.5e-05				11.0233	0.000179187
11.03	-0.00382052				11.03	-2.46e-05				11.03	0.000178722
11.0367	-0.00381387				11.0367	-5.19e-05				11.0367	0.000163123
11.0435	-0.00318695				11.0435	-4.43e-05				11.0435	0.000165564
11.0502	-0.00330799				11.0502	-2.77e-05				11.0502	0.000180813
11.0569	-0.00342903				11.0569	-2.55e-05				11.0569	0.000185224
11.0637	-0.00374103				11.0637	-3.51e-05				11.0637	0.000180999
11.0704	-0.00375201				11.0704	-4.46e-05				11.0704	0.000176773
11.0771	-0.00333162				11.0771	-5.06e-05				11.0771	0.000163493
11.0839	-0.0033904				11.0839	-5.73e-05				11.0839	0.000161775
11.0906	-0.00344919				11.0906	1.37e-05				11.0906	0.000180224
11.0973	-0.00374897				11.0973	4.26e-05				11.0973	0.000181641
11.1041	-0.00359481				11.1041	5.24e-05				11.1041	0.000172178
11.1108	-0.00348784				11.1108	-7e-06				11.1108	0.000162714
11.1175	-0.00346167				11.1175	-6.64e-05				11.1175	0.000161877
11.1243	-0.00356324				11.1243	-3.16e-05				11.1243	0.000164174
11.131	-0.00366481				11.131	-1.49e-05				11.131	0.00015779
11.1377	-0.00381544				11.1377	1.82e-06				11.1377	0.000151405
11.1445	-0.00372231				11.1445	0.000306231				11.1445	0.000149714
11.1512	-0.00346177				11.1512	0.000786232				11.1512	0.000148023
11.1579	-0.0035278				11.1579	0.000831197				11.1579	0.000187884
11.1647	-0.00359383				11.1647	0.000806512				11.1647	0.000178387
11.1714	-0.00401135				11.1714	0.000781828				11.1714	0.00016889
11.1782	-0.0040486				11.1782	0.000267629				11.1782	0.00014687
11.1849	-0.00370332				11.1849	0.000254369				11.1849	0.000147243
11.1916	-0.0036028				11.1916	0.000157039				11.1916	0.000176869
11.1983	-0.00382995				11.1983	5.97e-05				11.1983	0.000175224
11.2051	-0.00405711				11.2051	1.62e-05				11.2051	0.00017358
11.2118	-0.00416746				11.2118	-6.07e-05				11.2118	0.000151936
11.2186	-0.00341291				11.2186	-6.16e-05				11.2186	0.000147193
11.2253	-0.00359494				11.2253	0.000371084				11.2253	0.000160198
11.232	-0.00377697				11.232	0.000817559				11.232	0.000433974
11.2387	-0.00417611				11.2387	0.000756074				11.2387	0.000806648
11.2455	-0.00415757				11.2455	0.00069459				11.2455	0.000853547
11.2522	-0.00367695				11.2522	0.000503388				11.2522	0.000900445
11.259	-0.00372668				11.259	1.17e-05				11.259	0.000912373
11.2657	-0.00377641				11.2657	1.65e-05				11.2657	0.000930984
11.2724	-0.00409536				11.2724	4.05e-05				11.2724	0.000928099
11.2791	-0.0040181				11.2791	-1.13e-05				11.2791	0.000925213
11.2859	-0.00368782				11.2859	-6.32e-05				11.2859	0.000898367
11.2926	-0.00363002				11.2926	0.000285502				11.2926	0.000902146
11.2994	-0.00374916				11.2994	0.000232837				11.2994	0.000887841
11.3061	-0.00386829				11.3061	0.000180172				11.3061	0.000873536
11.3128	-0.00406863				11.3128	-2.09e-05				11.3128	0.000794432
11.3196	-0.00416462				11.3196	-6.48e-05				11.3196	0.000767121
11.3263	-0.00383073				11.3263	0.000142653				11.3263	0.000906276
11.333	-0.00374193				11.333	0.000698376				11.333	0.000942527
11.3398	-0.00392936				11.3398	0.000848583				11.3398	0.000937806
11.3465	-0.00411678				11.3465	0.000888707				11.3465	0.000933086
11.3532	-0.00420417				11.3532	0.00092883				11.3532	0.000914949
11.36	-0.00391417				11.36	0.000929174				11.36	0.000925788
11.3667	-0.00389797				11.3667	0.000953663				11.3667	0.000943859
11.3734	-0.00424234				11.3734	0.000953533				11.3734	0.000940447
11.3802	-0.00458671				11.3802	0.000953404				11.3802	0.000937035
11.3869	-0.00437219				11.3869	0.000932823				11.3869	0.000919218
11.3936	-0.00399212				11.3936	0.000928627				11.3936	0.000912813
11.4004	-0.00380931				11.4004	0.000946793				11.4004	0.000926755
11.4071	-0.00413226				11.4071	0.000956639				11.4071	0.000936207
11.4138	-0.00445521				11.4138	0.000952643				11.4138	0.000934524
11.4206	-0.00439768				11.4206	0.000948647				11.4206	0.00093284
11.4273	-0.00380838				11.4273	0.000933944				11.4273	0.000917528
11.434	-0.00387798				11.434	0.000935281				11.434	0.000915952
11.4408	-0.00394759				11.4408	0.000958168				11.4408	0.000967948
11.4475	-0.0043012				11.4475	0.000956549				11.4475	0.00119988
11.4542	-0.00419087				11.4542	0.000954929				11.4542	0.00151539
11.461	-0.0041206				11.461	0.000920516				11.461	0.00157891
11.4677	-0.00404016				11.4677	0.000929477				11.4677	0.00164242
11.4744	-0.00410794				11.4744	0.000960686				11.4744	0.00166364
11.4812	-0.00417571				11.4812	0.000971297				11.4812	0.00167024
11.4879	-0.00417398				11.4879	0.000942979				11.4879	0.00165666
11.4946	-0.00411403				11.4946	0.00091466				11.4946	0.00164309
11.5014	-0.00378459				11.5014	0.00091493				11.5014	0.00164481
11.5081	-0.0038194				11.5081	0.000966127				11.5081	0.00166052
11.5148	-0.00385422				11.5148	0.000958695				11.5148	0.00166722
11.5216	-0.00432971				11.5216	0.000951263				11.5216	0.0016509
11.5283	-0.00441488				11.5283	0.000928224				11.5283	0.00163457
11.535	-0.00367337				11.535	0.000937394				11.535	0.00164447
11.5418	-0.00385826				11.5418	0.000970659				11.5418	0.00166767
11.5485	-0.00404315				11.5485	0.000964602				11.5485	0.00166812
11.5552	-0.00443214				11.5552	0.000958545				11.5552	0.00165857
11.562	-0.00445284				11.562	0.000931928				11.562	0.00164902
11.5687	-0.0037113				11.5687	0.000926687				11.5687	0.00163929
11.5754	-0.00390804				11.5754	0.000936228				11.5754	0.00164467
11.5822	-0.00410478				11.5822	0.000954531				11.5822	0.00170406
11.5889	-0.00457247				11.5889	0.000948677				11.5889	0.00204661
11.5956	-0.00461901				11.5956	0.000942824				11.5956	0.00236144
11.6024	-0.00421408				11.6024	0.000918748				11.6024	0.00236727
11.6091	-0.0041519				11.6091	0.000916767				11.6091	0.00236909
11.6158	-0.0042256				11.6158	0.000940288				11.6158	0.00239086
11.6226	-0.00429929				11.6226	0.000938857				11.6226	0.00238925
11.6293	-0.00448998				11.6293	0.000937426				11.6293	0.00238765
11.636	-0.00439263				11.636	0.000902294				11.636	0.00236051
11.6428	-0.0040887				11.6428	0.000917405				11.6428	0.00236211
11.6495	-0.00414769				11.6495	0.000941397				11.6495	0.00238184
11.6562	-0.00420668				11.6562	0.000949042				11.6562	0.00239034
11.663	-0.00445545				11.663	0.000933107				11.663	0.00237279
11.6697	-0.0043779				11.6697	0.000917172				11.6697	0.00235525
11.6765	-0.00408148				11.6765	0.000912796				11.6765	0.0023435
11.6832	-0.00410677				11.6832	0.000956708				11.6832	0.00243899
11.6899	-0.00413206				11.6899	0.000947095				11.6899	0.0028625
11.6966	-0.00451538				11.6966	0.000937482				11.6966	0.00297537
11.7034	-0.00445408				11.7034	0.000908567				11.7034	0.00308823
11.7101	-0.00414868				11.7101	0.00137656				11.7101	0.00309826
11.7169	-0.00413209				11.7169	0.00190167				11.7169	0.00311287
11.7236	-0.00441219				11.7236	0.00191177				11.7236	0.00310897
11.7303	-0.00469229				11.7303	0.00190943				11.7303	0.00310507
11.737	-0.00468709				11.737	0.00190709				11.737	0.00308476
11.7438	-0.00412639				11.7438	0.00190355				11.7438	0.00308493
11.7505	-0.00423533				11.7505	0.00192047				11.7505	0.00309672
11.7573	-0.00434427				11.7573	0.00194093				11.7573	0.00315645
11.764	-0.00467191				11.764	0.00193486				11.764	0.00316311
11.7707	-0.0045389				11.7707	0.00192878				11.7707	0.00320693
11.7775	-0.00407495				11.7775	0.00190811				11.7775	0.0035518
11.7842	-0.00417165				11.7842	0.00189599				11.7842	0.00381762
11.7909	-0.00426835				11.7909	0.00192408				11.7909	0.00383832
11.7977	-0.0046586				11.7977	0.00193334				11.7977	0.00384281
11.8044	-0.004626				11.8044	0.00192012				11.8044	0.00383191
11.8111	-0.00436859				11.8111	0.0019069				11.8111	0.00382102
11.8179	-0.00414505				11.8179	0.00190327				11.8179	0.00381532
11.8246	-0.00421496				11.8246	0.00193284				11.8246	0.00385874
11.8313	-0.00428488				11.8313	0.00194617				11.8313	0.00390577
11.8381	-0.00459396				11.8381	0.00192607				11.8381	0.00393664
11.8448	-0.00472682				11.8448	0.00190597				11.8448	0.0042586
11.8515	-0.00436152				11.8515	0.0018951				11.8515	0.00455313
11.8583	-0.00427174				11.8583	0.00215651				11.8583	0.00458323
11.865	-0.00451419				11.865	0.00269821				11.865	0.00457859
11.8717	-0.00475664				11.8717	0.00277919				11.8717	0.00457395
11.8785	-0.00457968				11.8785	0.00286017				11.8785	0.00455676
11.8852	-0.00423819				11.8852	0.00286232				11.8852	0.00455957
11.8919	-0.00413917				11.8919	0.0028718				11.8919	0.00457597
11.8987	-0.00444954				11.8987	0.0028774				11.8987	0.00467194
11.9054	-0.00475991				11.9054	0.00286989				11.9054	0.00502257
11.9121	-0.00473459				11.9121	0.00286237				11.9121	0.00515286
11.9189	-0.00398488				11.9189	0.00285968				11.9189	0.00528314
11.9256	-0.00408936				11.9256	0.00286485				11.9256	0.00529371
11.9323	-0.00419384				11.9323	0.00288773				11.9323	0.00531311
11.9391	-0.00455636				11.9391	0.00288647				11.9391	0.00531531
11.9458	-0.00453686				11.9458	0.0028852				11.9458	0.00530845
11.9525	-0.00431515				11.9525	0.002872				11.9525	0.00530159
11.9593	-0.00433882				11.9593	0.00286461				11.9593	0.0052943
11.966	-0.00436249				11.966	0.00288624				11.966	0.00534296
11.9727	-0.00464699				11.9727	0.00288657				11.9727	0.00547228
11.9795	-0.00455897				11.9795	0.00286638				11.9795	0.00578512
11.9862	-0.00442554				11.9862	0.00284618				11.9862	0.00602673
11.9929	-0.00414548				11.9929	0.00286303				11.9929	0.00602741
11.9997	-0.00418334				11.9997	0.00291124				11.9997	0.00605955
12.0064	-0.0042212				12.0064	0.00341936				12.0064	0.006053
12.0131	-0.00462726				12.0131	0.00360883				12.0131	0.00604645
12.0199	-0.00467869				12.0199	0.00379829				12.0199	0.00603008
12.0266	-0.00430359				12.0266	0.00380158				12.0266	0.00602432
12.0333	-0.00414242				12.0333	0.00385656				12.0333	0.00602024
12.0401	-0.00435986				12.0401	0.00384894				12.0401	0.00601615
12.0468	-0.00457731				12.0468	0.00384133				12.0468	0.0059771
12.0535	-0.00456347				12.0535	0.00381241				12.0535	0.00600986
12.0603	-0.00380662				12.0603	0.0037996				12.0603	0.00601242
12.067	-0.00401323				12.067	0.0038105				12.067	0.00603294
12.0737	-0.00421985				12.0737	0.00382065				12.0737	0.00644875
12.0805	-0.00463378				12.0805	0.00381734				12.0805	0.00659905
12.0872	-0.00472266				12.0872	0.00381403				12.0872	0.00667016
12.0939	-0.0042971				12.0939	0.00380227				12.0939	0.00674127
12.1007	-0.00431988				12.1007	0.00382552				12.1007	0.00674165
12.1074	-0.00434266				12.1074	0.00438558				12.1074	0.00675845
12.1142	-0.0046523				12.1142	0.00459187				12.1142	0.00675621
12.1209	-0.00463281				12.1209	0.00467772				12.1209	0.00675397
12.1276	-0.00429532				12.1276	0.00471941				12.1276	0.00673371
12.1343	-0.00425622				12.1343	0.00476109				12.1343	0.00673524
12.1411	-0.00440509				12.1411	0.00478839				12.1411	0.00678548
12.1478	-0.00455396				12.1478	0.00479489				12.1478	0.00701223
12.1546	-0.00467851				12.1546	0.00478047				12.1546	0.0073412
12.1613	-0.00444365				12.1613	0.00476604				12.1613	0.00735919
12.168	-0.00437544				12.168	0.0047598				12.168	0.00731336
12.1747	-0.00446279				12.1747	0.00480902				12.1747	0.00726753
12.1815	-0.00455014				12.1815	0.00479841				12.1815	0.00731023
12.1882	-0.00467239				12.1882	0.0047878				12.1882	0.00740019
12.195	-0.00479239				12.195	0.00475764				12.195	0.00744313
12.2017	-0.00452747				12.2017	0.00475325				12.2017	0.00748606
12.2084	-0.00450792				12.2084	0.00478911				12.2084	0.00751268
12.2151	-0.00479677				12.2151	0.00485823				12.2151	0.00785754
12.2219	-0.00508562				12.2219	0.00508457				12.2219	0.00820519
12.2286	-0.00484264				12.2286	0.00549915				12.2286	0.008227
12.2354	-0.00447387				12.2354	0.00572743				12.2354	0.00822718
12.2421	-0.00431861				12.2421	0.00573945				12.2421	0.00825173
12.2488	-0.00458737				12.2488	0.00576132				12.2488	0.00825307
12.2556	-0.00485614				12.2556	0.00575722				12.2556	0.00824252
12.2623	-0.00490248				12.2623	0.00575312				12.2623	0.00823196
12.269	-0.00437322				12.269	0.00572545				12.269	0.00822452
12.2758	-0.00439958				12.2758	0.00572324				12.2758	0.00822786
12.2825	-0.00442595				12.2825	0.00574548				12.2825	0.0082785
12.2892	-0.0047896				12.2892	0.00574288				12.2892	0.00830199
12.296	-0.00476543				12.296	0.00574028				12.296	0.00854386
12.3027	-0.00454618				12.3027	0.00571042				12.3027	0.00889785
12.3094	-0.00433241				12.3094	0.0057193				12.3094	0.00898604
12.3162	-0.0044114				12.3162	0.00579113				12.3162	0.00900795
12.3229	-0.00449039				12.3229	0.00583211				12.3229	0.0090158
12.3296	-0.00469537				12.3296	0.00617472				12.3296	0.00902366
12.3364	-0.00463293				12.3364	0.00660538				12.3364	0.00927114
12.3431	-0.00433222				12.3431	0.00668203				12.3431	0.00964814
12.3498	-0.00436341				12.3498	0.00672811				12.3498	0.00976511
12.3566	-0.00439461				12.3566	0.00671319				12.3566	0.00976244
12.3633	-0.00485578				12.3633	0.00669826				12.3633	0.00975976
12.37	-0.00484462				12.37	0.00666834				12.37	0.00974802
12.3768	-0.00450141				12.3768	0.00667009				12.3768	0.0097476
12.3835	-0.00433781				12.3835	0.00671731				12.3835	0.009763
12.3902	-0.00454465				12.3902	0.00671017				12.3902	0.00994755
12.397	-0.00475149				12.397	0.00670303				12.397	0.0102974
12.4037	-0.00478387				12.4037	0.00667223				12.4037	0.0104885
12.4104	-0.00410379				12.4104	0.00667428				12.4104	0.0104908
12.4172	-0.00432879				12.4172	0.00668647				12.4172	0.0104966
12.4239	-0.0045538				12.4239	0.00722514				12.4239	0.0105481
12.4306	-0.00501113				12.4306	0.00743487				12.4306	0.0108545
12.4374	-0.00499378				12.4374	0.00753262				12.4374	0.0111799
12.4441	-0.00453567				12.4441	0.0075807				12.4441	0.011206
12.4508	-0.00462231				12.4508	0.00762878				12.4508	0.011232
12.4576	-0.00470894				12.4576	0.0076571				12.4576	0.0112823
12.4643	-0.00501193				12.4643	0.00766066				12.4643	0.0113082
12.471	-0.00483658				12.471	0.00764562				12.471	0.0115561
12.4778	-0.0046221				12.4778	0.00763058				12.4778	0.011905
12.4845	-0.00455941				12.4845	0.00762099				12.4845	0.0119861
12.4912	-0.00466029				12.4912	0.00764805				12.4912	0.0120413
12.498	-0.00476116				12.498	0.00766116				12.498	0.0120713
12.5047	-0.00477938				12.5047	0.00767427				12.5047	0.0123192
12.5114	-0.0047976				12.5114	0.00792631				12.5114	0.0126573
12.5182	-0.00454524				12.5182	0.00840949				12.5182	0.0127321
12.5249	-0.00453442				12.5249	0.0086409				12.5249	0.012773
12.5316	-0.00476493				12.5316	0.00863109				12.5316	0.012995
12.5384	-0.00499544				12.5384	0.00862128				12.5384	0.0133224
12.5451	-0.00496949				12.5451	0.00859085				12.5451	0.0134747
12.5518	-0.00460385				12.5518	0.00859044				12.5518	0.0134799
12.5586	-0.00445352				12.5586	0.00861976				12.5586	0.0135582
12.5653	-0.00469715				12.5653	0.0086152				12.5653	0.0139806
12.5721	-0.00494078				12.5721	0.00861065				12.5721	0.0141002
12.5788	-0.00496144				12.5788	0.00858207				12.5788	0.0142197
12.5855	-0.00440423				12.5855	0.00858014				12.5855	0.0145403
12.5922	-0.004554				12.5922	0.0086083				12.5922	0.0149281
12.599	-0.00470378				12.599	0.00887586				12.599	0.0150383
12.6057	-0.00509167				12.6057	0.00907256				12.6057	0.0152292
12.6125	-0.00497986				12.6125	0.00913241				12.6125	0.0155578
12.6192	-0.00449101				12.6192	0.00894593				12.6192	0.0157789
12.6259	-0.00459207				12.6259	0.00875944				12.6259	0.0161302
12.6326	-0.00469313				12.6326	0.00916475				12.6326	0.0164914
12.6394	-0.0050996				12.6394	0.00937163				12.6394	0.0167149
12.6461	-0.00500698				12.6461	0.00945721				12.6461	0.0170355
12.6529	-0.00475237				12.6529	0.00949837				12.6529	0.0173124
12.6596	-0.000660558				12.6596	0.00953953				12.6596	0.0176869
12.6663	0.00108504				12.6663	0.00957069				12.6663	0.0180591
12.673	0.000574593				12.673	0.00958332				12.673	0.018474
12.6798	6.42e-05				12.6798	0.00955979				12.6798	0.0189775
12.6865	-0.00466437				12.6865	0.00953627				12.6865	0.0194406
12.6933	-0.00397139				12.6933	0.00984001				12.6933	0.0199483
12.7	-0.00251231				12.7	0.0103755				12.7	0.0205413
12.7067	-0.00207513				12.7067	0.010478				12.7067	0.0210287
12.7135	-0.00341851				12.7135	0.0105002				12.7135	0.0214552
12.7202	-0.00476189				12.7202	0.0105108				12.7202	0.0220733
12.7269	-0.00408789				12.7269	0.0105213				12.7269	0.022785
12.7337	-0.00362927				12.7337	0.0105524				12.7337	0.0235739
12.7404	-0.00336752				12.7404	0.0105468				12.7404	0.0244225
12.7471	-0.00324097				12.7471	0.0105412				12.7471	0.0252414
12.7539	-0.00372643				12.7539	0.0105104				12.7539	0.0260472
12.7606	-0.0042119				12.7606	0.0105154				12.7606	0.0269454
12.7673	-0.00437682				12.7673	0.0107921				12.7673	0.0280558
12.7741	-0.00454175				12.7741	0.0113468				12.7741	0.0294192
12.7808	-0.00495645				12.7808	0.0114232				12.7808	0.0308447
12.7875	-0.00318641				12.7875	0.0114473				12.7875	0.0323471
12.7943	-0.00339759				12.7943	0.0114713				12.7943	0.0340432
12.801	-0.00360876				12.801	0.0114733				12.801	0.0358516
12.8077	-0.00414619				12.8077	0.0115067				12.8077	0.0379501
12.8145	-0.0050621				12.8145	0.0115146				12.8145	0.0403389
12.8212	-0.00508367				12.8212	0.0115015				12.8212	0.0428418
12.8279	-0.00313981				12.8279	0.0114884				12.8279	0.0456541
12.8347	0.00414109				12.8347	0.0114886				12.8347	0.0487802
12.8414	0.0059304				12.8414	0.0120281				12.8414	0.0522439
12.8481	0.00676385				12.8481	0.0122749				12.8481	0.056132
12.8549	0.00556831				12.8549	0.0123734				12.8549	0.060382
12.8616	0.00437278				12.8616	0.0124212				12.8616	0.0650815
12.8683	0.00174847				12.8683	0.012469				12.8683	0.0701771
12.8751	-0.00372697				12.8751	0.0125136				12.8751	0.0757226
12.8818	-0.00461382				12.8818	0.0125045				12.8818	0.0817988
12.8885	-0.0051703				12.8885	0.0124954				12.8885	0.0882025
12.8953	-0.00418758				12.8953	0.0124656				12.8953	0.094917
12.902	-0.00302783				12.902	0.0129159				12.902	0.10217
12.9087	-0.000287167				12.9087	0.0134254				12.9087	0.110132
12.9155	0.00149578				12.9155	0.0134482				12.9155	0.118674
12.9222	0.00151793				12.9222	0.0134565				12.9222	0.127649
12.9289	-0.00124492				12.9289	0.0134544				12.9289	0.137161
12.9357	-0.00400777				12.9357	0.0134524				12.9357	0.147148
12.9424	-0.00408943				12.9424	0.013476				12.9424	0.157436
12.9491	-0.00417109				12.9491	0.0134831				12.9491	0.168019
12.9559	-0.00486767				12.9559	0.0134762				12.9559	0.178979
12.9626	-0.00493908				12.9626	0.0134694				12.9626	0.190621
12.9693	-0.00458258				12.9693	0.0134466				12.9693	0.203099
12.9761	-0.00454488				12.9761	0.0139258				12.9761	0.216134
12.9828	-0.00466298				12.9828	0.0141996				12.9828	0.229419
12.9895	-0.00478108				12.9895	0.014331				12.9895	0.242857
12.9963	-0.00481182				12.9963	0.0143809				12.9963	0.256501
13.003	-0.00220984				13.003	0.0144307				13.003	0.270334
13.0098	0.000775343				13.0098	0.0144372				13.0098	0.284331
13.0165	0.0047076				13.0165	0.0149632				13.0165	0.298444
13.0232	0.00374366				13.0232	0.0152216				13.0232	0.31291
13.0299	0.00277971				13.0299	0.0153236				13.0299	0.327615
13.0367	4.95e-05				13.0367	0.0154257				13.0367	0.342322
13.0434	-0.00364683				13.0434	0.0154272				13.0434	0.357401
13.0502	0.00312258				13.0502	0.0154644				13.0502	0.372979
13.0569	0.0053287				13.0569	0.0158272				13.0569	0.38887
13.0636	0.00753482				13.0636	0.0162906				13.0636	0.404635
13.0703	0.00616976				13.0703	0.0163507				13.0703	0.420308
13.0771	0.00480471				13.0771	0.0164109				13.0771	0.435864
13.0838	0.00205976				13.0838	0.0164382				13.0838	0.450879
13.0906	-0.00433978				13.0906	0.0168612				13.0906	0.465566
13.0973	-0.00497927				13.0973	0.0173277				13.0973	0.480456
13.104	-0.00496692				13.104	0.0173539				13.104	0.495968
13.1107	-0.0042633				13.1107	0.01738				13.1107	0.511978
13.1175	-0.00435641				13.1175	0.0173944				13.1175	0.527774
13.1242	-0.00444952				13.1242	0.0174684				13.1242	0.542873
13.131	-0.00481587				13.131	0.0178131				13.131	0.557066
13.1377	-0.00473489				13.1377	0.0182292				13.1377	0.570548
13.1444	-0.00430881				13.1444	0.0182934				13.1444	0.58379
13.1512	-0.00434701				13.1512	0.0183575				13.1512	0.597
13.1579	-0.00438521				13.1579	0.0184235				13.1579	0.61043
13.1646	-0.00468165				13.1646	0.0184587				13.1646	0.624457
13.1714	-0.00397342				13.1714	0.0186024				13.1714	0.639266
13.1781	-0.000833669				13.1781	0.0190559				13.1781	0.654438
13.1848	0.000731594				13.1848	0.0193346				13.1848	0.669115
13.1916	-0.00189081				13.1916	0.0195508				13.1916	0.682891
13.1983	-0.00451321				13.1983	0.0200749				13.1983	0.695612
13.205	-0.00476624				13.205	0.0201863				13.205	0.707261
13.2118	-0.0046995				13.2118	0.0202978				13.2118	0.718328
13.2185	-0.00435365				13.2185	0.0202979				13.2185	0.729678
13.2252	-0.00425347				13.2252	0.0205894				13.2252	0.74198
13.232	-0.00448133				13.232	0.0211493				13.232	0.754794
13.2387	-0.00470919				13.2387	0.0212156				13.2387	0.766854
13.2454	-0.00465632				13.2454	0.0212818				13.2454	0.777917
13.2522	-0.00427017				13.2522	0.0217517				13.2522	0.787696
13.2589	-0.00413078				13.2589	0.0222666				13.2589	0.796864
13.2656	-0.00442926				13.2656	0.022364				13.2656	0.806774
13.2724	-0.00472773				13.2724	0.0224281				13.2724	0.817276
13.2791	-0.00463827				13.2791	0.0228453				13.2791	0.827622
13.2858	-0.00417611				13.2858	0.0232428				13.2858	0.837548
13.2926	-0.004211				13.2926	0.0234308				13.2926	0.847086
13.2993	-0.00424589				13.2993	0.0239927				13.2993	0.855682
13.306	-0.00457149				13.306	0.0241287				13.306	0.863047
13.3128	-0.00457446				13.3128	0.0242648				13.3128	0.869834
13.3195	-0.00430078				13.3195	0.0246308				13.3195	0.877533
13.3262	-0.00422563				13.3262	0.0251024				13.3262	0.886521
13.333	-0.00431808				13.333	0.0253624				13.333	0.895563
13.3397	-0.00441052				13.3397	0.0259001				13.3397	0.903524
13.3464	-0.00456706				13.3464	0.0262297				13.3464	0.910542
13.3532	-0.00451401				13.3532	0.0266781				13.3532	0.916985
13.3599	-0.0042009				13.3599	0.0271674				13.3599	0.922717
13.3666	-0.00419514				13.3666	0.0276597				13.3666	0.928029
13.3734	-0.00434371				13.3734	0.0282237				13.3734	0.933789
13.3801	-0.00449228				13.3801	0.0285195				13.3801	0.940229
13.3868	-0.00451896				13.3868	0.0289538				13.3868	0.946199
13.3936	-0.00414				13.3936	0.0293469				13.3936	0.950979
13.4003	-0.00403802				13.4003	0.0298805				13.4003	0.955015
13.407	-0.00428214				13.407	0.030612				13.407	0.95841
13.4138	-0.00452626				13.4138	0.0310699				13.4138	0.960901
13.4205	-0.00447711				13.4205	0.0315479				13.4205	0.962886
13.4272	-0.004256				13.4272	0.0320685				13.4272	0.966126
13.434	-0.00419284				13.434	0.0327001				13.434	0.971231
13.4407	-0.00440485				13.4407	0.0333154				13.4407	0.976989
13.4474	-0.00461686				13.4474	0.0337895				13.4474	0.981895
[truncated: 2,457 more rows]

## Sheet: Figure 4a,b
Figure 4a							Figure 4b
PfSRP9/14		PfAlu76 RNA		PfAlu118 RNA			PfSRP9/14			PfAlu76 RNA			PfAlu118 RNA
q(nm-1)	q2*Iq	q(nm-1)	q2*Iq	q(nm-1)	q2*Iq		r(nm)	p(r)	error	r(nm)	p(r)	error	r(nm)	p(r)	error
0.0373	0.0225	0.0775	0.581	0.0349	0.0272		0	0	0	0	0	0	0	0	0
0.0419	0.036	0.0822	0.657	0.0397	0.0802		0.0318	0.00905	0.000144	0.0673	0.0214	0.00078	0.0674	0.0154	0.000257
0.0466	0.0473	0.0869	0.743	0.0444	0.123		0.0636	0.0179	0.000268	0.135	0.0437	0.00141	0.135	0.0325	0.000457
0.0513	0.0536	0.0916	0.818	0.0491	0.157		0.0953	0.0267	0.000371	0.202	0.0671	0.00189	0.202	0.0512	0.000603
0.056	0.0678	0.0964	0.894	0.0538	0.191		0.127	0.0353	0.000454	0.269	0.0913	0.00223	0.27	0.0714	0.000697
0.0607	0.0822	0.101	0.981	0.0586	0.225		0.159	0.0437	0.000518	0.336	0.116	0.00243	0.337	0.0929	0.000743
0.0654	0.092	0.106	1.09	0.0633	0.266		0.191	0.052	0.000564	0.404	0.142	0.00252	0.405	0.116	0.000744
0.0701	0.105	0.111	1.18	0.068	0.298		0.222	0.0602	0.000593	0.471	0.169	0.0025	0.472	0.14	0.000707
0.0748	0.124	0.115	1.26	0.0727	0.347		0.254	0.0683	0.000606	0.538	0.196	0.00239	0.539	0.165	0.000637
0.0795	0.137	0.12	1.35	0.0775	0.387		0.286	0.0763	0.000605	0.605	0.223	0.00222	0.607	0.191	0.000542
0.0842	0.152	0.125	1.46	0.0822	0.438		0.318	0.0842	0.000591	0.673	0.251	0.00201	0.674	0.218	0.000436
0.0889	0.172	0.129	1.56	0.0869	0.489		0.35	0.092	0.000567	0.74	0.279	0.0018	0.742	0.245	0.000338
0.0936	0.187	0.134	1.64	0.0916	0.543		0.381	0.0997	0.000536	0.807	0.307	0.00166	0.809	0.273	0.000288
0.0983	0.21	0.139	1.76	0.0964	0.595		0.413	0.107	0.0005	0.874	0.334	0.00163	0.877	0.3	0.000324
0.103	0.227	0.144	1.87	0.101	0.654		0.445	0.115	0.000463	0.942	0.361	0.00174	0.944	0.328	0.000428
0.108	0.252	0.148	2.01	0.106	0.706		0.477	0.123	0.000431	1.01	0.388	0.00197	1.01	0.355	0.000557
0.112	0.27	0.153	2.07	0.111	0.773		0.508	0.13	0.000409	1.08	0.414	0.00228	1.08	0.381	0.000688
0.117	0.29	0.158	2.19	0.115	0.837		0.54	0.138	0.000401	1.14	0.439	0.00262	1.15	0.407	0.000809
0.122	0.322	0.163	2.28	0.12	0.895		0.572	0.146	0.000411	1.21	0.463	0.00296	1.21	0.432	0.000914
0.126	0.344	0.167	2.45	0.125	0.967		0.604	0.153	0.000438	1.28	0.486	0.00328	1.28	0.456	0.000998
0.131	0.371	0.172	2.52	0.129	1.04		0.636	0.161	0.00048	1.35	0.507	0.00355	1.35	0.479	0.00106
0.136	0.39	0.177	2.66	0.134	1.11		0.667	0.169	0.000531	1.41	0.527	0.00378	1.42	0.5	0.00109
0.141	0.418	0.181	2.79	0.139	1.18		0.699	0.177	0.000587	1.48	0.546	0.00394	1.48	0.52	0.0011
0.145	0.444	0.186	2.93	0.144	1.26		0.731	0.185	0.000644	1.55	0.563	0.00404	1.55	0.539	0.00108
0.15	0.481	0.191	2.99	0.148	1.34		0.763	0.193	0.000701	1.61	0.578	0.00408	1.62	0.556	0.00104
0.155	0.499	0.196	3.17	0.153	1.42		0.794	0.201	0.000753	1.68	0.592	0.00406	1.69	0.571	0.00097
0.159	0.535	0.2	3.29	0.158	1.5		0.826	0.21	0.000801	1.75	0.603	0.00398	1.75	0.584	0.00089
0.164	0.566	0.205	3.39	0.163	1.58		0.858	0.218	0.000842	1.82	0.614	0.00385	1.82	0.596	0.0008
0.169	0.595	0.21	3.54	0.167	1.65		0.89	0.227	0.000876	1.88	0.622	0.00368	1.89	0.606	0.000711
0.173	0.628	0.215	3.63	0.172	1.74		0.922	0.236	0.000902	1.95	0.629	0.0035	1.96	0.615	0.000639
0.178	0.663	0.219	3.78	0.177	1.83		0.953	0.245	0.000919	2.02	0.633	0.00332	2.02	0.622	0.0006
0.183	0.694	0.224	3.94	0.181	1.92		0.985	0.254	0.000928	2.09	0.637	0.00316	2.09	0.628	0.000609
0.187	0.73	0.229	4.05	0.186	2.01		1.02	0.263	0.000929	2.15	0.639	0.00305	2.16	0.632	0.000664
0.192	0.771	0.233	4.25	0.191	2.09		1.05	0.273	0.000923	2.22	0.639	0.00301	2.23	0.635	0.000753
0.197	0.805	0.238	4.35	0.196	2.18		1.08	0.282	0.000909	2.29	0.638	0.00305	2.29	0.637	0.00086
0.202	0.83	0.243	4.44	0.2	2.27		1.11	0.292	0.000889	2.35	0.636	0.00317	2.36	0.638	0.00097
0.206	0.875	0.248	4.56	0.205	2.36		1.14	0.302	0.000865	2.42	0.632	0.00337	2.43	0.638	0.00107
0.211	0.92	0.252	4.72	0.21	2.45		1.18	0.312	0.000837	2.49	0.628	0.00361	2.5	0.638	0.00117
0.216	0.949	0.257	4.86	0.215	2.54		1.21	0.322	0.000808	2.56	0.623	0.00388	2.56	0.636	0.00124
0.22	0.994	0.262	4.96	0.219	2.64		1.24	0.332	0.000781	2.62	0.617	0.00416	2.63	0.634	0.00129
0.225	1.03	0.267	5.13	0.224	2.74		1.27	0.343	0.000757	2.69	0.611	0.00443	2.7	0.632	0.00132
0.23	1.07	0.271	5.28	0.229	2.83		1.3	0.353	0.00074	2.76	0.603	0.00468	2.77	0.63	0.00133
0.234	1.11	0.276	5.44	0.233	2.92		1.34	0.363	0.000731	2.83	0.596	0.00489	2.83	0.627	0.00131
0.239	1.15	0.281	5.53	0.238	3.02		1.37	0.374	0.000733	2.89	0.589	0.00507	2.9	0.625	0.00128
0.244	1.19	0.285	5.66	0.243	3.12		1.4	0.384	0.000746	2.96	0.581	0.0052	2.97	0.622	0.00122
0.248	1.23	0.29	5.81	0.248	3.2		1.43	0.395	0.00077	3.03	0.573	0.0053	3.03	0.62	0.00116
0.253	1.27	0.295	5.95	0.252	3.32		1.46	0.405	0.000804	3.09	0.565	0.00536	3.1	0.618	0.00109
0.258	1.32	0.3	6.06	0.257	3.4		1.49	0.416	0.000846	3.16	0.558	0.00539	3.17	0.616	0.00102
0.263	1.36	0.304	6.1	0.262	3.51		1.53	0.426	0.000893	3.23	0.551	0.00539	3.24	0.615	0.000968
0.267	1.42	0.309	6.32	0.267	3.61		1.56	0.436	0.000945	3.3	0.544	0.00538	3.3	0.614	0.000944
0.272	1.46	0.314	6.42	0.271	3.68		1.59	0.446	0.000998	3.36	0.537	0.00536	3.37	0.613	0.000953
0.277	1.48	0.318	6.52	0.276	3.79		1.62	0.456	0.00105	3.43	0.531	0.00534	3.44	0.612	0.000997
0.281	1.54	0.323	6.66	0.281	3.88		1.65	0.466	0.0011	3.5	0.525	0.00534	3.51	0.612	0.00107
0.286	1.59	0.328	6.82	0.285	3.97		1.68	0.475	0.00115	3.56	0.52	0.00536	3.57	0.612	0.00117
0.291	1.63	0.333	6.94	0.29	4.04		1.72	0.485	0.00119	3.63	0.515	0.00541	3.64	0.612	0.00127
0.295	1.69	0.337	6.99	0.295	4.16		1.75	0.493	0.00123	3.7	0.511	0.00548	3.71	0.613	0.00137
0.3	1.73	0.342	7.19	0.3	4.24		1.78	0.502	0.00126	3.77	0.506	0.00559	3.78	0.613	0.00147
0.305	1.78	0.347	7.36	0.304	4.33		1.81	0.511	0.00128	3.83	0.503	0.00572	3.84	0.614	0.00155
0.309	1.83	0.352	7.38	0.309	4.41		1.84	0.519	0.0013	3.9	0.499	0.00587	3.91	0.615	0.00162
0.314	1.88	0.356	7.62	0.314	4.52		1.88	0.526	0.00131	3.97	0.496	0.00603	3.98	0.615	0.00166
0.319	1.93	0.361	7.7	0.318	4.6		1.91	0.533	0.00132	4.04	0.493	0.00619	4.05	0.615	0.00168
0.324	1.97	0.366	7.91	0.323	4.68		1.94	0.54	0.00132	4.1	0.49	0.00634	4.11	0.615	0.00168
0.328	2	0.37	7.88	0.328	4.75		1.97	0.547	0.00131	4.17	0.488	0.00648	4.18	0.615	0.00166
0.333	2.08	0.375	8.13	0.333	4.87		2	0.553	0.0013	4.24	0.485	0.0066	4.25	0.615	0.00162
0.338	2.13	0.38	8.23	0.337	4.94		2.03	0.558	0.00128	4.3	0.483	0.0067	4.32	0.613	0.00156
0.342	2.17	0.385	8.25	0.342	5.03		2.07	0.563	0.00126	4.37	0.48	0.00677	4.38	0.612	0.00149
0.347	2.22	0.389	8.45	0.347	5.12		2.1	0.568	0.00124	4.44	0.477	0.00682	4.45	0.61	0.00142
0.352	2.27	0.394	8.58	0.352	5.21		2.13	0.572	0.00122	4.51	0.474	0.00685	4.52	0.607	0.00134
0.356	2.32	0.399	8.74	0.356	5.32		2.16	0.576	0.0012	4.57	0.471	0.00685	4.59	0.604	0.00128
0.361	2.35	0.404	8.91	0.361	5.38		2.19	0.579	0.00118	4.64	0.468	0.00684	4.65	0.6	0.00124
0.366	2.42	0.408	8.92	0.366	5.46		2.22	0.581	0.00117	4.71	0.464	0.00682	4.72	0.595	0.00123
0.37	2.46	0.413	9.05	0.37	5.51		2.26	0.583	0.00116	4.78	0.46	0.0068	4.79	0.59	0.00124
0.375	2.48	0.418	9.2	0.375	5.6		2.29	0.585	0.00116	4.84	0.456	0.00678	4.86	0.584	0.00129
0.38	2.55	0.422	9.32	0.38	5.68		2.32	0.586	0.00116	4.91	0.451	0.00677	4.92	0.577	0.00135
0.385	2.6	0.427	9.28	0.385	5.76		2.35	0.586	0.00116	4.98	0.445	0.00678	4.99	0.57	0.00143
0.389	2.68	0.432	9.27	0.389	5.83		2.38	0.586	0.00118	5.04	0.44	0.00679	5.06	0.563	0.00152
0.394	2.73	0.437	9.52	0.394	5.93		2.42	0.586	0.00119	5.11	0.433	0.00682	5.13	0.554	0.0016
0.399	2.75	0.441	9.64	0.399	6.01		2.45	0.585	0.00122	5.18	0.427	0.00686	5.19	0.546	0.00168
0.403	2.8	0.446	9.59	0.404	6.05		2.48	0.583	0.00124	5.25	0.42	0.00691	5.26	0.537	0.00174
0.408	2.89	0.451	9.99	0.408	6.14		2.51	0.581	0.00127	5.31	0.413	0.00697	5.33	0.527	0.00179
0.413	2.89	0.456	9.92	0.413	6.18		2.54	0.579	0.00129	5.38	0.405	0.00703	5.39	0.518	0.00182
0.417	3	0.46	9.96	0.418	6.26		2.57	0.576	0.00132	5.45	0.397	0.00707	5.46	0.508	0.00183
0.422	3.05	0.465	10.5	0.422	6.3		2.61	0.572	0.00135	5.52	0.389	0.00711	5.53	0.498	0.00182
0.427	3.09	0.47	10.3	0.427	6.39		2.64	0.569	0.00137	5.58	0.38	0.00713	5.6	0.488	0.0018
0.431	3.09	0.474	10.5	0.432	6.49		2.67	0.564	0.00139	5.65	0.371	0.00713	5.66	0.477	0.00176
0.436	3.14	0.479	10.5	0.437	6.53		2.7	0.56	0.00141	5.72	0.363	0.00712	5.73	0.467	0.00171
0.441	3.21	0.484	10.6	0.441	6.57		2.73	0.555	0.00143	5.78	0.354	0.00708	5.8	0.457	0.00166
0.446	3.25	0.489	10.7	0.446	6.57		2.77	0.549	0.00144	5.85	0.345	0.00703	5.87	0.446	0.0016
0.45	3.27	0.493	10.5	0.451	6.67		2.8	0.544	0.00145	5.92	0.335	0.00696	5.93	0.436	0.00156
0.455	3.29	0.498	10.7	0.456	6.69		2.83	0.537	0.00145	5.99	0.326	0.00689	6	0.426	0.00154
0.46	3.42	0.503	10.9	0.46	6.72		2.86	0.531	0.00146	6.05	0.317	0.00682	6.07	0.416	0.00153
0.464	3.44	0.508	11	0.465	6.85		2.89	0.525	0.00146	6.12	0.308	0.00676	6.14	0.406	0.00154
0.469	3.52	0.512	11.1	0.47	6.92		2.92	0.518	0.00146	6.19	0.3	0.00672	6.2	0.397	0.00158
0.474	3.54	0.517	11.2	0.474	6.86		2.96	0.511	0.00145	6.25	0.291	0.00671	6.27	0.387	0.00163
0.478	3.62	0.522	11.4	0.479	6.94		2.99	0.503	0.00145	6.32	0.282	0.00673	6.34	0.378	0.0017
0.483	3.68	0.526	11.2	0.484	6.98		3.02	0.496	0.00144	6.39	0.274	0.00679	6.41	0.369	0.00178
0.488	3.71	0.531	11.1	0.489	7.02		3.05	0.488	0.00144	6.46	0.266	0.00688	6.47	0.36	0.00185
0.493	3.75	0.536	11.3	0.493	7.06		3.08	0.48	0.00144	6.52	0.258	0.00702	6.54	0.351	0.00193
0.497	3.78	0.541	11.4	0.498	7.06		3.11	0.472	0.00144	6.59	0.251	0.00718	6.61	0.342	0.00199
0.502	3.85	0.545	11.4	0.503	7.11		3.15	0.464	0.00144	6.66	0.243	0.00737	6.68	0.333	0.00205
0.507	3.92	0.55	11.5	0.508	7.12		3.18	0.456	0.00144	6.73	0.236	0.00757	6.74	0.325	0.00209
0.511	3.91	0.555	11.6	0.512	7.21		3.21	0.447	0.00144	6.79	0.229	0.00778	6.81	0.316	0.00211
0.516	3.95	0.56	11.4	0.517	7.21		3.24	0.439	0.00145	6.86	0.223	0.00798	6.88	0.308	0.00213
0.521	4.03	0.564	11.8	0.522	7.22		3.27	0.431	0.00146	6.93	0.216	0.00818	6.95	0.299	0.00212
0.525	4.06	0.569	11.6	0.526	7.24		3.31	0.422	0.00146	6.99	0.21	0.00836	7.01	0.291	0.00211
0.53	4.13	0.574	11.8	0.531	7.29		3.34	0.414	0.00147	7.06	0.204	0.00852	7.08	0.282	0.00209
0.535	4.16	0.578	11.9	0.536	7.31		3.37	0.405	0.00149	7.13	0.198	0.00865	7.15	0.274	0.00207
0.539	4.21	0.583	11.8	0.541	7.33		3.4	0.397	0.0015	7.2	0.193	0.00875	7.22	0.265	0.00204
0.544	4.23	0.588	12.1	0.545	7.31		3.43	0.389	0.00151	7.26	0.187	0.00884	7.28	0.257	0.00201
0.549	4.29	0.593	11.8	0.55	7.36		3.46	0.38	0.00152	7.33	0.182	0.00889	7.35	0.248	0.00199
0.554	4.31	0.597	12.3	0.555	7.34		3.5	0.372	0.00153	7.4	0.177	0.00893	7.42	0.24	0.00197
0.558	4.36	0.602	12.2	0.56	7.32		3.53	0.364	0.00154	7.47	0.172	0.00896	7.49	0.231	0.00196
0.563	4.39	0.607	12.2	0.564	7.37		3.56	0.356	0.00155	7.53	0.167	0.00898	7.55	0.222	0.00197
0.568	4.42	0.612	12.5	0.569	7.39		3.59	0.348	0.00156	7.6	0.162	0.00899	7.62	0.214	0.00198
0.572	4.51	0.616	12.3	0.574	7.45		3.62	0.34	0.00156	7.67	0.157	0.00902	7.69	0.205	0.002
0.577	4.49	0.621	12.4	0.578	7.41		3.65	0.332	0.00157	7.73	0.153	0.00905	7.75	0.197	0.00203
0.582	4.51	0.626	12.1	0.583	7.45		3.69	0.324	0.00157	7.8	0.148	0.0091	7.82	0.189	0.00206
0.586	4.61	0.63	12.2	0.588	7.44		3.72	0.317	0.00158	7.87	0.144	0.00916	7.89	0.181	0.0021
0.591	4.6	0.635	12.4	0.593	7.44		3.75	0.309	0.00158	7.94	0.139	0.00925	7.96	0.172	0.00214
0.596	4.63	0.64	12.5	0.597	7.46		3.78	0.302	0.00158	8	0.135	0.00935	8.02	0.165	0.00217
0.6	4.67	0.645	12.6	0.602	7.49		3.81	0.294	0.00159	8.07	0.131	0.00947	8.09	0.157	0.00221
0.605	4.75	0.649	12.3	0.607	7.44		3.85	0.287	0.00159	8.14	0.127	0.00959	8.16	0.149	0.00225
0.61	4.8	0.654	12.8	0.612	7.46		3.88	0.28	0.00159	8.21	0.123	0.00972	8.23	0.142	0.00228
0.615	4.79	0.659	12.5	0.616	7.46		3.91	0.274	0.0016	8.27	0.119	0.00984	8.29	0.135	0.00231
0.619	4.84	0.664	12.9	0.621	7.5		3.94	0.267	0.00161	8.34	0.115	0.00995	8.36	0.128	0.00235
0.624	4.84	0.668	12.6	0.626	7.48		3.97	0.26	0.00162	8.41	0.112	0.01	8.43	0.122	0.00238
0.629	4.9	0.673	12.5	0.63	7.53		4	0.254	0.00163	8.47	0.108	0.0101	8.5	0.116	0.00241
0.633	4.9	0.678	12.7	0.635	7.47		4.04	0.248	0.00164	8.54	0.105	0.0101	8.56	0.11	0.00244
0.638	5.02	0.682	12.6	0.64	7.5		4.07	0.242	0.00166	8.61	0.101	0.0101	8.63	0.104	0.00247
0.643	5.05	0.687	12.8	0.645	7.48		4.1	0.236	0.00168	8.68	0.0984	0.01	8.7	0.0988	0.00251
0.647	5.07	0.692	12.8	0.649	7.49		4.13	0.23	0.00169	8.74	0.0956	0.00994	8.77	0.0939	0.00253
0.652	5.14	0.697	12.8	0.654	7.5		4.16	0.224	0.00171	8.81	0.0929	0.00979	8.83	0.0892	0.00256
0.657	5.12	0.701	12.8	0.659	7.43		4.2	0.219	0.00173	8.88	0.0905	0.00961	8.9	0.0848	0.00258
0.661	5.13	0.706	12.8	0.663	7.53		4.23	0.213	0.00175	8.94	0.0881	0.00939	8.97	0.0807	0.0026
0.666	5.1	0.711	13.1	0.668	7.43		4.26	0.208	0.00178	9.01	0.0861	0.00914	9.04	0.0769	0.00262
0.671	5.14	0.715	12.7	0.673	7.53		4.29	0.203	0.0018	9.08	0.0842	0.00887	9.1	0.0733	0.00262
0.676	5.22	0.72	12.9	0.678	7.47		4.32	0.198	0.00182	9.15	0.0826	0.00859	9.17	0.0699	0.00263
0.68	5.18	0.725	13	0.682	7.49		4.35	0.193	0.00184	9.21	0.0811	0.00832	9.24	0.0666	0.00262
0.685	5.31	0.73	13	0.687	7.45		4.39	0.188	0.00186	9.28	0.0798	0.00807	9.31	0.0636	0.00262
0.69	5.29	0.734	12.9	0.692	7.45		4.42	0.183	0.00187	9.35	0.0787	0.00786	9.37	0.0607	0.00261
0.694	5.26	0.739	12.8	0.697	7.47		4.45	0.179	0.00189	9.42	0.0777	0.0077	9.44	0.0579	0.00261
0.699	5.31	0.744	12.9	0.701	7.54		4.48	0.174	0.0019	9.48	0.0769	0.00761	9.51	0.0552	0.00261
0.704	5.34	0.749	13.2	0.706	7.43		4.51	0.17	0.00192	9.55	0.0763	0.0076	9.58	0.0526	0.00261
0.708	5.41	0.753	13.2	0.711	7.53		4.54	0.166	0.00193	9.62	0.0757	0.00767	9.64	0.0501	0.00262
0.713	5.42	0.758	13.4	0.715	7.44		4.58	0.161	0.00194	9.68	0.0753	0.00783	9.71	0.0476	0.00264
0.718	5.51	0.763	13	0.72	7.42		4.61	0.157	0.00195	9.75	0.0749	0.00806	9.78	0.0451	0.00267
0.722	5.44	0.767	13.4	0.725	7.44		4.64	0.153	0.00196	9.82	0.0746	0.00836	9.85	0.0427	0.0027
0.727	5.41	0.772	13.4	0.73	7.4		4.67	0.15	0.00197	9.89	0.0743	0.00871	9.91	0.0403	0.00273
0.732	5.56	0.777	13.1	0.734	7.44		4.7	0.146	0.00197	9.95	0.074	0.00909	9.98	0.0379	0.00277
0.737	5.52	0.782	13.5	0.739	7.5		4.74	0.142	0.00198	10	0.0736	0.00949	10.1	0.0355	0.00281
0.741	5.53	0.786	13.4	0.744	7.45		4.77	0.138	0.00198	10.1	0.0733	0.00989	10.1	0.0332	0.00284
0.746	5.49	0.791	13.2	0.749	7.39		4.8	0.135	0.00198	10.2	0.0728	0.0103	10.2	0.0309	0.00287
0.751	5.63	0.796	13	0.753	7.38		4.83	0.131	0.00199	10.2	0.0722	0.0106	10.3	0.0286	0.00288
0.755	5.59	0.801	13.3	0.758	7.41		4.86	0.128	0.00199	10.3	0.0715	0.0109	10.3	0.0263	0.00289
0.76	5.59	0.805	13.6	0.763	7.43		4.89	0.124	0.00199	10.4	0.0706	0.0112	10.4	0.0242	0.00289
0.765	5.6	0.81	13.6	0.767	7.38		4.93	0.121	0.00199	10.4	0.0695	0.0114	10.5	0.022	0.00288
0.769	5.58	0.815	13.3	0.772	7.39		4.96	0.118	0.00199	10.5	0.0681	0.0115	10.5	0.02	0.00286
0.774	5.65	0.819	13.1	0.777	7.44		4.99	0.115	0.00199	10.6	0.0665	0.0116	10.6	0.0181	0.00285
0.779	5.7	0.824	13.6	0.782	7.42		5.02	0.112	0.00198	10.6	0.0646	0.0115	10.7	0.0163	0.00284
0.783	5.74	0.829	13.4	0.786	7.33		5.05	0.108	0.00198	10.7	0.0624	0.0114	10.7	0.0146	0.00283
0.788	5.65	0.834	12.9	0.791	7.38		5.08	0.105	0.00198	10.8	0.0598	0.0112	10.8	0.013	0.00285
0.793	5.63	0.838	13.4	0.796	7.44		5.12	0.102	0.00197	10.8	0.0568	0.0108	10.9	0.0116	0.00287
0.798	5.7	0.843	13.2	0.801	7.32		5.15	0.0994	0.00197	10.9	0.0534	0.0103	10.9	0.0103	0.00291
0.802	5.73	0.848	13.6	0.805	7.37		5.18	0.0965	0.00196	11	0.0496	0.00975	11	0.00911	0.00297
0.807	5.73	0.853	13.5	0.81	7.37		5.21	0.0937	0.00196	11	0.0453	0.00904	11.1	0.0081	0.00302
0.812	5.76	0.857	13.3	0.815	7.36		5.24	0.0908	0.00195	11.1	0.0405	0.0082	11.1	0.0072	0.00307
0.816	5.7	0.862	13.9	0.819	7.34		5.28	0.0881	0.00195	11.2	0.0352	0.00721	11.2	0.00643	0.0031
0.821	5.81	0.867	13.7	0.824	7.47		5.31	0.0853	0.00194	11.2	0.0294	0.00608	11.3	0.00575	0.00309
0.826	5.78	0.871	13.5	0.829	7.39		5.34	0.0826	0.00194	11.3	0.023	0.0048	11.3	0.00515	0.00304
0.83	5.78	0.876	13.6	0.834	7.35		5.37	0.08	0.00194	11.4	0.0159	0.00337	11.4	0.00459	0.00292
0.835	5.78	0.881	13.4	0.838	7.39		5.4	0.0774	0.00194	11.4	0.0083	0.00177	11.5	0.00404	0.00272
0.84	5.68	0.886	13.9	0.843	7.33		5.43	0.0748	0.00195	11.5	0	0	11.5	0.00347	0.00243
0.845	5.78	0.89	13.6	0.848	7.44		5.47	0.0723	0.00195				11.6	0.00283	0.00202
0.849	5.76	0.895	13.3	0.853	7.34		5.5	0.0698	0.00196				11.7	0.00207	0.00149
0.854	5.72	0.9	13.5	0.857	7.33		5.53	0.0673	0.00197				11.7	0.00114	0.00082
0.859	5.68	0.905	13.4	0.862	7.3		5.56	0.0649	0.00199				11.8	0	0
0.863	5.81	0.909	13.4	0.867	7.4		5.59	0.0626	0.002
0.868	5.77	0.914	13.5	0.871	7.33		5.63	0.0603	0.00202
0.873	5.75	0.919	13.7	0.876	7.44		5.66	0.058	0.00204
0.877	5.84	0.923	13.2	0.881	7.33		5.69	0.0558	0.00206
0.882	5.85	0.928	13.8	0.886	7.3		5.72	0.0536	0.00209
0.887	5.76	0.933	13.7	0.89	7.35		5.75	0.0515	0.00211
0.891	5.76	0.938	13.2	0.895	7.37		5.78	0.0494	0.00213
0.896	5.74	0.942	13.8	0.9	7.37		5.82	0.0474	0.00215
0.901	5.79	0.947	14	0.905	7.35		5.85	0.0454	0.00217
0.906	5.77	0.952	13.6	0.909	7.42		5.88	0.0435	0.00219
0.91	5.81	0.957	13.4	0.914	7.37		5.91	0.0417	0.0022
0.915	5.77	0.961	13.9	0.919	7.33		5.94	0.0399	0.00221
0.92	5.76	0.966	14	0.923	7.35		5.97	0.0381	0.00222
0.924	5.89	0.971	13.7	0.928	7.39		6.01	0.0364	0.00223
0.929	5.85	0.975	13.5	0.933	7.31		6.04	0.0348	0.00223
0.934	5.74	0.98	13.9	0.938	7.43		6.07	0.0332	0.00223
0.938	5.64	0.985	13.5	0.942	7.39		6.1	0.0316	0.00223
0.943	5.83	0.99	13.4	0.947	7.32		6.13	0.0301	0.00222
0.948	5.67	0.994	14	0.952	7.29		6.17	0.0287	0.00221
0.952	5.82	0.999	13.2	0.957	7.33		6.2	0.0273	0.0022
0.957	5.79	1	13.3	0.961	7.39		6.23	0.026	0.00219
0.962	5.71	1.01	13.5	0.966	7.36		6.26	0.0247	0.00218
0.967	5.82	1.01	13.5	0.971	7.36		6.29	0.0234	0.00216
0.971	5.7	1.02	13.8	0.975	7.38		6.32	0.0222	0.00215
0.976	5.71	1.02	14.5	0.98	7.3		6.36	0.0211	0.00213
0.981	5.62	1.03	14.4	0.985	7.33		6.39	0.02	0.00212
0.985	5.6	1.03	14	0.99	7.41		6.42	0.0189	0.00211
0.99	5.58	1.04	13.7	0.994	7.41		6.45	0.0179	0.00209
0.995	5.56	1.04	13.2	0.999	7.39		6.48	0.0169	0.00208
0.999	5.55	1.05	13.7	1	7.46		6.51	0.0159	0.00207
1	5.62	1.05	13.9	1.01	7.39		6.55	0.015	0.00205
1.01	5.69	1.06	13.8	1.01	7.36		6.58	0.014	0.00204
1.01	5.61	1.06	13.7	1.02	7.34		6.61	0.0132	0.00202
1.02	5.53	1.07	14.4	1.02	7.44		6.64	0.0123	0.002
1.02	5.5	1.07	14.4	1.03	7.33		6.67	0.0115	0.00197
1.03	5.56	1.07	13.9	1.03	7.33		6.71	0.0106	0.00194
1.03	5.54	1.08	13.8	1.04	7.39		6.74	0.00983	0.0019
1.04	5.41	1.08	13.6	1.04	7.32		6.77	0.00904	0.00185
1.04	5.49	1.09	13.7	1.05	7.32		6.8	0.00826	0.00179
1.05	5.47	1.09	13.9	1.05	7.37		6.83	0.00749	0.00172
1.05	5.54	1.1	13.6	1.06	7.33		6.86	0.00673	0.00164
1.06	5.43	1.1	13.8	1.06	7.4		6.9	0.00598	0.00153
1.06	5.51	1.11	14.6	1.07	7.48		6.93	0.00523	0.00142
1.07	5.31	1.11	13.5	1.07	7.41		6.96	0.00448	0.00128
1.07	5.45	1.12	13.9	1.07	7.42		6.99	0.00373	0.00112
1.07	5.42	1.12	14.1	1.08	7.32		7.02	0.00299	0.000945
1.08	5.4	1.13	13.7	1.08	7.41		7.06	0.00224	0.000745
1.08	5.23	1.13	14.1	1.09	7.54		7.09	0.0015	0.000522
1.09	5.29	1.14	14.4	1.09	7.4		7.12	0.000749	0.000274
1.09	5.2	1.14	14.1	1.1	7.37		7.15	0	0
1.1	5.23	1.15	14.1	1.1	7.36
1.1	5.24	1.15	14	1.11	7.36
1.11	5.25	1.16	13.3	1.11	7.41
1.11	5.21	1.16	14.4	1.12	7.36
1.12	5.11	1.16	13.6	1.12	7.46
1.12	5.21	1.17	13.5	1.13	7.4
1.13	5.18	1.17	14.9	1.13	7.43
1.13	5.26	1.18	13.5	1.14	7.41
1.14	5.01	1.18	14	1.14	7.46
1.14	5.07	1.19	13.3	1.15	7.34
1.14	5.12	1.19	13.8	1.15	7.4
1.15	5.04	1.2	14	1.16	7.34
1.15	5.04	1.2	14.3	1.16	7.4
1.16	4.93	1.21	13.4	1.16	7.32
1.16	4.98	1.21	14	1.17	7.44
1.17	4.96	1.22	13.8	1.17	7.39
1.17	4.81	1.22	14.5	1.18	7.49
1.18	4.8	1.23	14.8	1.18	7.45
1.18	4.78	1.23	14	1.19	7.57
1.19	4.81	1.24	14.9	1.19	7.28
1.19	4.82	1.24	14.3	1.2	7.4
1.2	4.91	1.24	12.9	1.2	7.34
1.2	4.72	1.25	13.7	1.21	7.47
1.21	4.83	1.25	13.9	1.21	7.44
1.21	4.75	1.26	14.7	1.22	7.46
1.22	4.77	1.26	13.6	1.22	7.48
1.22	4.68	1.27	12.9	1.23	7.4
1.22	4.84	1.27	13.6	1.23	7.47
1.23	4.74	1.28	14.1	1.24	7.53
1.23	4.62	1.28	13.9	1.24	7.34
1.24	4.58	1.29	14.4	1.24	7.5
1.24	4.52	1.29	14.2	1.25	7.5
1.25	4.54	1.3	14.4	1.25	7.34
1.25	4.44	1.3	14.2	1.26	7.5
1.26	4.6	1.31	13.9	1.26	7.43
1.26	4.52	1.31	14.5	1.27	7.29
1.27	4.57	1.32	14.3	1.27	7.41
1.27	4.66	1.32	13.4	1.28	7.43
1.28	4.4	1.33	14.3	1.28	7.43
1.28	4.24	1.33	13.6	1.29	7.36
1.29	4.44	1.33	13.8	1.29	7.45
1.29	4.09	1.34	13.9	1.3	7.43
1.3	4.26	1.34	13.7	1.3	7.43
1.3	4.57	1.35	15	1.31	7.26
1.3	4.45	1.35	13.9	1.31	7.29
1.31	4.23	1.36	13.8	1.32	7.36
1.31	4.34	1.36	14	1.32	7.27
1.32	4.36	1.37	14.2	1.33	7.28
1.32	4.33	1.37	13.9	1.33	7.27
1.33	4.07	1.38	14.2	1.33	7.39
1.33	4.09	1.38	13.9	1.34	7.44
1.34	4.14	1.39	12.6	1.34	7.4
1.34	4.07	1.39	13.7	1.35	7.35
1.35	4.11	1.4	13.3	1.35	7.43
1.35	4.03	1.4	12.9	1.36	7.3
1.36	4.02	1.41	14.8	1.36	7.27
1.36	4.13	1.41	13.5	1.37	7.28
1.37	4	1.41	14	1.37	7.46
1.37	3.85	1.42	13.3	1.38	7.29
1.37	3.75	1.42	13.8	1.38	7.26
1.38	3.79	1.43	13.7	1.39	7.18
1.38	3.87	1.43	12.9	1.39	7.23
1.39	3.95	1.44	13.6	1.4	7.3
1.39	4.05	1.44	14	1.4	7.32
1.4	3.96	1.45	13.2	1.41	7.3
1.4	3.93	1.45	13.4	1.41	7.3
1.41	3.75	1.46	13.4	1.41	7.33
1.41	3.73	1.46	14.6	1.42	7.09
1.42	3.68	1.47	14	1.42	7.23
1.42	3.8	1.47	14.1	1.43	7.28
1.43	3.6	1.48	13.2	1.43	7.16
1.43	3.61	1.48	14.1	1.44	7.32
1.44	3.6	1.49	13.8	1.44	7.16
1.44	3.51	1.49	12.6	1.45	7.25
1.45	3.55	1.5	13.4	1.45	7.1
1.45	3.46	1.5	12	1.46	7.2
1.45	3.6	1.5	13.8	1.46	7.07
1.46	3.53	1.51	13.7	1.47	7.03
1.46	3.34	1.51	13.1	1.47	7.27
1.47	3.27	1.52	13.1	1.48	7.03
1.47	3.35	1.52	13.1	1.48	7.19
1.48	3.3	1.53	14.1	1.49	6.96
1.48	3.17	1.53	13.7	1.49	7.11
1.49	3.37	1.54	13.3	1.5	7.11
1.49	3.22	1.54	12.7	1.5	7.03
1.5	3.4	1.55	13.5	1.5	6.93
1.5	3.42	1.55	12.9	1.51	7.15
1.51	3.66	1.56	12.6	1.51	7.08
1.51	3.29	1.56	13.3	1.52	6.93
1.52	3.21	1.57	12.4	1.52	6.95
1.52	3.01	1.57	13.3	1.53	7.07
1.53	3.18	1.58	13.2	1.53	6.83
1.53	3.29	1.58	13	1.54	7.06
1.53	3.13	1.59	11.4	1.54	7.17
1.54	3	1.59	13.8	1.55	6.93
1.54	3.16	1.59	13.3	1.55	6.98
1.55	3.25	1.6	12.9	1.56	6.76
1.55	3.08	1.6	12.5	1.56	7.12
1.56	2.98	1.61	12.8	1.57	6.76
1.56	3.18	1.61	11.8	1.57	6.75
1.57	3.24	1.62	14	1.58	6.65
1.57	3.11	1.62	13.1	1.58	6.74
1.58	2.95	1.63	12.7	1.59	6.52
1.58	2.97	1.63	12.5	1.59	6.88
1.59	3.18	1.64	12.9	1.59	6.71
1.59	2.95	1.64	12.7	1.6	6.81
1.6	2.95	1.65	11.7	1.6	6.87
1.6	2.9	1.65	12.5	1.61	6.74
1.6	2.91	1.66	11.7	1.61	6.71
1.61	2.86	1.66	11.8	1.62	6.91
1.61	2.63	1.67	12.7	1.62	6.52
1.62	2.55	1.67	10.5	1.63	6.57
1.62	2.64	1.67	11.8	1.63	6.76
1.63	2.76	1.68	12.8	1.64	6.57
1.63	2.79	1.68	12.4	1.64	6.51
1.64	2.71	1.69	11.2	1.65	6.53
1.64	2.7	1.69	10.7	1.65	6.45
1.65	2.68	1.7	12.6	1.66	6.31
1.65	2.71	1.7	11.8	1.66	6.45
1.66	2.1	1.71	11.3	1.67	6.68
1.66	2.42	1.71	12.8	1.67	6.43
1.67	2.6	1.72	10.6	1.67	6.33
1.67	2.54	1.72	11.3	1.68	6.52
1.68	2.57	1.73	10.8	1.68	6.34
1.68	2.41	1.73	12.3	1.69	6.42
1.68	2.26	1.74	11.5	1.69	6.35
1.69	2.41	1.74	11.9	1.7	6.64
1.69	2.46	1.75	11.6	1.7	6.46
1.7	2.38	1.75	10.6	1.71	6.32
1.7	2.45	1.76	11.4	1.71	6.61
1.71	2.52	1.76	11.4	1.72	6.37
1.71	2.08	1.76	11.6	1.72	6.25
1.72	2.38	1.77	10.8	1.73	6.12
1.72	2.22	1.77	10.6	1.73	6.52
1.73	2.6	1.78	11.4	1.74	6.3
1.73	2.42	1.78	12.9	1.74	6.07
1.74	2.29	1.79	10.8	1.75	6.13
1.74	2.5	1.79	11	1.75	6.18
1.75	2.35	1.8	9.28	1.76	6.11
1.75	2.44	1.8	11.4	1.76	6.07
1.76	2.55	1.81	11	1.76	6.14
1.76	2.23	1.81	12.4	1.77	6.31
1.76	2.21	1.82	10.9	1.77	5.97
1.77	2.09	1.82	12	1.78	6.3
1.77	2.07	1.83	9.99	1.78	5.98
1.78	2.45	1.83	13.3	1.79	5.96
1.78	2.25	1.84	11.7	1.79	6.03
1.79	2.16	1.84	11.6	1.8	6.04
1.79	2.31	1.85	10.1	1.8	5.78
1.8	2.38	1.85	9.77	1.81	5.98
1.8	2.17	1.85	12	1.81	6.04
1.81	2.44	1.86	10.5	1.82	5.8
1.81	2.02	1.86	11.7	1.82	5.78
1.82	2.26	1.87	9.25	1.83	5.82
1.82	2.19	1.87	10.7	1.83	6.12
1.83	2.31	1.88	10.5	1.84	5.82
1.83	2.34	1.88	9.43	1.84	5.72
1.83	2.06	1.89	8.62	1.85	5.74
1.84	1.93	1.89	12.1	1.85	5.67
1.84	1.96	1.9	10.2	1.85	5.65
1.85	1.93	1.9	10.6	1.86	5.6
1.85	1.81	1.91	11.1	1.86	5.73
1.86	2.17	1.91	10.7	1.87	5.87
1.86	2.12	1.92	10.7	1.87	5.73
1.87	2.18	1.92	9.75	1.88	5.59
1.87	2.22	1.93	9.21	1.88	5.63
1.88	2.07	1.93	9.89	1.89	5.53
1.88	1.79	1.93	8.86	1.89	5.46
1.89	1.73	1.94	10.8	1.9	5.51
1.89	1.99	1.94	10.7	1.9	5.71
1.9	1.82	1.95	10.9	1.91	5.55
1.9	1.98	1.95	9.42	1.91	5.32
1.91	2.15	1.96	9.66	1.92	5.4
1.91	2.11	1.96	9.13	1.92	5.4
1.91	1.61	1.97	9.9	1.93	5.45
1.92	2.23	1.97	10.6	1.93	5.61
1.92	2.1	1.98	9.45	1.93	5.16
1.93	2.2	1.98	10.5	1.94	5.17
1.93	2.18	1.99	10.3	1.94	5.3
1.94	1.78	1.99	9.85	1.95	5.26
1.94	1.95	2	7.76	1.95	5.22
1.95	2.21	2	11.6	1.96	5.31
1.95	2.04	2.01	9.67	1.96	5.16
1.96	2.34	2.01	9.52	1.97	5.18
1.96	1.6	2.02	9.95	1.97	5.32
1.97	1.68	2.02	10.2	1.98	5.15
1.97	1.87	2.02	10.3	1.98	5.2
1.98	1.98	2.03	9.3	1.99	5.32
1.98	2.09	2.03	9.16	1.99	5.24
1.98	1.78	2.04	11	2	5.1
1.99	1.64	2.04	7.87	2	4.97
1.99	1.57	2.05	7.1	2.01	5.22
2	1.73	2.05	9.26	2.01	5.31
2	2.07	2.06	10.5	2.02	5.03
2.01	2.26	2.06	8.66	2.02	5.18
2.01	2.12	2.07	9.61	2.02	5.07
2.02	1.28	2.07	7.31	2.03	5.1
2.02	1.99	2.08	9.85	2.03	5.18
2.03	1.88	2.08	9.04	2.04	4.99
2.03	1.51	2.09	6.82	2.04	5.01
2.04	1.77	2.09	8.56	2.05	5.17
2.04	2.3	2.1	9.63	2.05	4.92
2.05	1.97	2.1	8.68	2.06	4.75
2.05	1.94	2.1	10	2.06	4.58
2.06	2.01	2.11	10.4	2.07	4.96
2.06	1.57	2.11	6.99	2.07	4.86
2.06	1.97	2.12	8.75	2.08	4.78
2.07	2.04	2.12	8.65	2.08	4.38
2.07	2.03	2.13	8.01	2.09	4.72
2.08	1.79	2.13	8.25	2.09	4.56
2.08	1.84	2.14	9.08	2.1	4.75
2.09	1.89	2.14	7.32	2.1	4.84
2.09	1.77	2.15	8.27	2.1	4.87
2.1	2.26	2.15	9.67	2.11	4.84
2.1	2.07	2.16	7.24	2.11	4.7
2.11	1.95	2.16	7.61	2.12	4.68
2.11	1.86	2.17	8.11	2.12	4.77
2.12	1.76	2.17	8.59	2.13	4.5
2.12	1.64	2.18	10.2	2.13	4.37
2.13	1.89	2.18	9.1	2.14	4.4
2.13	2.21	2.19	7.99	2.14	4.31
2.14	1.85	2.19	9.64	2.15	4.63
2.14	1.54	2.19	7.4	2.15	4.44
2.14	1.95	2.2	8.08	2.16	4.34
2.15	1.92	2.2	9.61	2.16	4.51
2.15	1.91	2.21	7.24	2.17	4.42
2.16	2.07	2.21	11.5	2.17	4.4
2.16	1.92	2.22	9.97	2.18	4.38
2.17	2.24	2.22	6.77	2.18	4.23
2.17	2.19	2.23	8.8	2.19	4.16
2.18	2.11	2.23	7.27	2.19	4.27
2.18	2.04	2.24	7.53	2.19	4.45
2.19	1.76	2.24	8.27	2.2	4.37
2.19	2.16	2.25	8.54	2.2	4.35
2.2	2.14	2.25	9.47	2.21	4.2
2.2	1.76	2.26	7.86	2.21	4.43
2.21	2.19	2.26	9.05	2.22	3.93
2.21	1.82	2.27	7.03	2.22	4.27
2.21	2.15	2.27	7.82	2.23	4.25
2.22	1.79	2.28	6.93	2.23	4.06
2.22	1.69	2.28	6.04	2.24	4.3
2.23	2.25	2.28	7.31	2.24	3.9
2.23	2.21	2.29	8.93	2.25	4.13
2.24	1.83	2.29	7	2.25	3.87
2.24	1.71	2.3	9.3	2.26	4.14
2.25	1.99	2.3	6.47	2.26	4.2
2.25	1.64	2.31	7.37	2.27	4.14
2.26	1.82	2.31	7.32	2.27	3.84
2.26	1.98	2.32	7.39	2.28	3.8
2.27	1.78	2.32	9.16	2.28	4.24
2.27	2.02	2.33	9.52	2.28	4.05
2.28	2.01	2.33	7.26	2.29	4.12
2.28	2.25	2.34	8.35	2.29	3.92
2.29	2.1	2.34	8.86	2.3	3.99
2.29	2.19	2.35	9.28	2.3	3.8
2.29	2.35	2.35	7.62	2.31	4.03
2.3	2.13	2.36	8.1	2.31	3.92
2.3	2.19	2.36	5.03	2.32	3.85
2.31	2.27	2.36	7.18	2.32	3.91
2.31	2.04	2.37	6.64	2.33	3.56
2.32	1.72	2.37	9.66	2.33	3.64
2.32	2.04	2.38	6.5	2.34	3.5
2.33	2.4	2.38	5.72	2.34	3.93
2.33	2.12	2.39	7.15	2.35	3.84
2.34	2.1	2.39	7.34	2.35	3.92
2.34	2.37	2.4	5.66	2.36	3.63
2.35	2.23	2.4	7.35	2.36	3.58
2.35	2.35	2.41	7.31	2.36	3.7
2.36	1.89	2.41	4.73	2.37	3.95
2.36	2.16	2.42	6.85	2.37	3.7
2.37	2.12	2.42	3.82	2.38	3.7
2.37	2.71	2.43	6.22	2.38	4.02
2.37	1.84	2.43	7.95	2.39	3.8
2.38	2.49	2.44	5.42	2.39	3.44
2.38	2.64	2.44	7.88	2.4	3.6
2.39	2.07	2.45	7.56	2.4	3.45
2.39	2.42	2.45	8	2.41	3.54
2.4	2.61	2.45	7.75	2.41	3.53
2.4	1.92	2.46	5.06	2.42	3.26
2.41	2.09	2.46	5.89	2.42	3.59
2.41	2.6	2.47	9.2	2.43	3.66
2.42	2.64	2.47	6.85	2.43	3.43
2.42	2.27	2.48	4.5	2.44	3.29
2.43	2.41	2.48	7.46	2.44	3.21
2.43	2.46	2.49	5.2	2.45	3.29
2.44	1.93	2.49	7.63	2.45	3.23
2.44	2.14	2.5	6.03	2.45	3.55
2.44	1.9	2.5	7.46	2.46	3.18
2.45	2.25	2.51	5.64	2.46	3.11
2.45	2.89	2.51	5.46	2.47	3.98
2.46	2.95	2.52	7.82	2.47	3.25
2.46	2.17	2.52	7.71	2.48	3.4
2.47	2.13	2.53	7.54	2.48	3.33
2.47	2.36	2.53	5.55	2.49	3.4
2.48	2.26	2.54	5.6	2.49	3.12
2.48	2.42	2.54	3.8	2.5	3.37
2.49	2.49	2.54	5.3	2.5	3.32
2.49	2.45	2.55	6.13	2.51	3.01
2.5	2.17	2.55	8.45	2.51	3.5
2.5	2.43	2.56	6.13	2.52	3.16
2.51	2.4	2.56	6.53	2.52	3.1
2.51	2.46	2.57	4.56	2.53	3.19
2.52	2.64	2.57	6.14	2.53	3.58
2.52	2.08	2.58	5.57	2.54	3.48
2.52	2.38	2.58	6.95	2.54	2.87
2.53	2.53	2.59	3.43	2.54	3.33
2.53	2.68	2.59	5.41	2.55	3
2.54	2.8	2.6	7.05	2.55	3.28
2.54	2.61	2.6	5.96	2.56	2.73
2.55	2.58	2.61	7.78	2.56	3.1
2.55	2.65	2.61	5.18	2.57	2.93
2.56	2.99	2.62	5.15	2.57	2.96
2.56	3.06	2.62	7.26	2.58	3.02
2.57	2.71	2.62	4.36	2.58	3.19
2.57	2.9	2.63	7.12	2.59	3.46
2.58	2.47	2.63	5.14	2.59	3.14
2.58	1.94	2.64	6.55	2.6	3.09
2.59	2.87	2.64	4.43	2.6	3.35
2.59	2.71	2.65	3.58	2.61	3.04
2.6	3.06	2.65	6.01	2.61	3.06
2.6	2.5	2.66	4.8	2.62	2.96
2.6	2.67	2.66	5.3	2.62	2.78
2.61	2.19	2.67	5.13	2.62	3.24
2.61	2.35	2.67	5.14	2.63	3.16
2.62	2.84	2.68	6.33	2.63	2.49
2.62	3.24	2.68	3.18	2.64	2.88
2.63	3.09	2.69	5.26	2.64	2.87
2.63	2.53	2.69	4.55	2.65	2.97
2.64	2.8	2.7	7.77	2.65	3.17
2.64	2.98	2.7	5.75	2.66	2.67
2.65	2.88	2.71	6.24	2.66	2.75
2.65	3.36	2.71	4.01	2.67	3.07
2.66	3.36	2.71	8.1	2.67	3.02
2.66	2.52	2.72	4.08	2.68	2.81
2.67	3.16	2.72	4.84	2.68	3.51
2.67	2.48	2.73	5.9	2.69	2.88
2.67	2.74	2.73	3.98	2.69	2.8
2.68	2.51	2.74	3.05	2.7	2.6
2.68	2.63	2.74	5.36	2.7	2.74
2.69	2.32	2.75	5.21	2.71	2.33
2.69	3.49	2.75	6.44	2.71	2.68
2.7	3.05	2.76	0.773	2.71	2.92
2.7	2.65	2.76	6.35	2.72	3.12
2.71	3.02	2.77	8.35	2.72	2.73
2.71	2.94	2.77	4.17	2.73	2.54
2.72	3.16	2.78	4.99	2.73	2.71
2.72	3.02	2.78	3.12	2.74	2.38
2.73	3.29	2.79	5.76	2.74	2.62
2.73	3.67	2.79	6.77	2.75	2.63
2.74	2.72	2.79	7.2	2.75	2.4
2.74	3.52	2.8	9.31	2.76	2.83
2.75	3.05	2.8	4.59	2.76	2.73
2.75	3.26	2.81	4.44	2.77	2.42
2.75	2.92	2.81	2.99	2.77	2.81
2.76	3.06	2.82	6.39	2.78	2.6
2.76	2.94	2.82	6.58	2.78	2.67
2.77	2.96	2.83	5.53	2.79	2.68
2.77	2.54	2.83	3.56	2.79	2.74
2.78	3.14	2.84	5.96	2.79	2.24
2.78	3	2.84	3.03	2.8	2.38
2.79	3.48	2.85	5.28	2.8	2.59
2.79	3.29	2.85	3.8	2.81	2.76
2.8	2.72	2.86	2.7	2.81	2.94
2.8	2.86	2.86	4.89	2.82	3.19
2.81	2.83	2.87	2.38	2.82	2.18
2.81	3.25	2.87	7.81	2.83	2.64
2.82	3.5	2.88	7.05	2.83	2.46
2.82	2.48	2.88	6.55	2.84	2.59
2.83	3.13	2.88	4.43	2.84	2.59
2.83	3.96	2.89	5.52	2.85	2.68
2.83	3	2.89	4.47	2.85	2.56
2.84	2.73	2.9	4.99	2.86	2.88
2.84	3.15	2.9	8.19	2.86	2.8
2.85	2.9	2.91	3.05	2.87	2.48
2.85	3.87	2.91	5.36	2.87	2.16
2.86	2.97	2.92	7.87	2.88	2.48
2.86	3.09	2.92	5.63	2.88	2.56
2.87	3.29	2.93	5.27	2.88	2.37
2.87	3.47	2.93	6.2	2.89	2.52
2.88	3.28	2.94	3.18	2.89	2.72
2.88	3.12	2.94	4.78	2.9	2.44
2.89	3.61	2.95	2.39	2.9	2.86
2.89	3.58	2.95	5.81	2.91	2.61
2.9	3.39	2.96	4.79	2.91	2.6
2.9	2.96	2.96	0.844	2.92	2.64
2.9	3.28	2.97	3.29	2.92	3.06
2.91	2.6	2.97	3.1	2.93	2.48
2.91	3.34	2.97	4.91	2.93	2.46
2.92	3.39	2.98	5.94	2.94	2.6
2.92	3.11	2.98	7.48	2.94	2.3
2.93	3.27	2.99	3.89	2.95	2.34
2.93	2.49	2.99	4.94	2.95	2.68
2.94	3.49	3	4.37	2.96	2.8
2.94	2.88	3	2.43	2.96	2.2
2.95	3.11	3.01	4.27	2.97	2.57
2.95	2.83	3.01	3.81	2.97	2.55
2.96	3.65	3.02	5.05	2.97	2.27
2.96	3.63	3.02	4.63	2.98	2.12
2.97	3.01	3.03	2.75	2.98	2.76
2.97	4.02	3.03	4.2	2.99	2.46
2.98	3	3.04	5.39	2.99	2.56
2.98	2.74	3.04	5.24	3	2.82
2.98	3.05	3.05	8.51	3	2.4
2.99	3.47	3.05	5.03	3.01	2.46
2.99	3.74	3.05	6.72	3.01	2.88
3	2.8	3.06	6.48	3.02	2.91
3	4.27	3.06	6.07	3.02	2.32
3.01	3.74	3.07	5.86	3.03	2.59
3.01	3.5	3.07	4.86	3.03	2.52
3.02	4.07	3.08	6.89	3.04	2.91
3.02	3.5	3.08	3	3.04	2.04
3.03	3	3.09	4.14	3.05	2.69
3.03	2.63	3.09	2.54	3.05	2.63
3.04	3.73	3.1	3.74	3.05	2.08
3.04	3.42	3.1	8.22	3.06	2.75
3.05	2.93	3.11	6.57	3.06	2.85
3.05	3.03	3.11	4.05	3.07	2.43
3.06	3.75	3.12	6.5	3.07	2.62
3.06	3.32	3.12	6.49	3.08	2.41
3.06	2.76	3.13	4.05	3.08	2.39
3.07	4.42	3.13	4.83	3.09	2.78
3.07	4.05	3.14	8.25	3.09	2.78
3.08	3.82	3.14	6.12	3.1	2.57
3.08	3.13	3.14	8.23	3.1	2.28
3.09	3.9	3.15	5.93	3.11	2.78
3.09	3.85	3.15	2.93	3.11	2.4
3.1	3.41	3.16	6.09	3.12	2.57
3.1	3.23	3.16	4.6	3.12	2.05
3.11	3.18	3.17	2.25	3.13	1.99
3.11	3.75	3.17	3.41	3.13	2.47
3.12	3.57	3.18	3.01	3.14	2.67
3.12	3.05	3.18	3.14	3.14	2.96
3.13	4.04	3.19	6.5	3.14	2.17
3.13	4.12	3.19	3.78	3.15	2.49
3.13	3.23	3.2	3.08	3.15	2.42
3.14	3.17	3.2	3.16	3.16	2.25
3.14	3.05	3.21	4.52	3.16	2.44
3.15	3.69	3.21	4.24	3.17	2.93
3.15	3.25	3.22	1.79	3.17	2.62
3.16	3.27	3.22	5.83	3.18	2.4
3.16	3.41	3.23	5.52	3.18	2.41
3.17	2.91	3.23	1.12	3.19	2.58
3.17	3.74	3.23	4.2	3.19	2.12
3.18	3.25	3.24	5.59	3.2	2.88
3.18	3.56	3.24	5.71	3.2	2.46
3.19	2.33	3.25	5.3	3.21	2.41
3.19	3.61	3.25	5.57	3.21	2.64
3.2	3.7	3.26	5.5	3.22	2.94
3.2	3.37	3.26	5.42	3.22	2.77
3.21	3.25	3.27	7.57	3.23	2.69
3.21	4.02	3.27	4.16	3.23	2.42
3.21	3.33	3.28	4.36	3.23	2.72
3.22	3.56	3.28	5.22	3.24	2.45
3.22	3.59	3.29	6.02	3.24	2.31
3.23	3.4	3.29	6.26	3.25	2.32
3.23	3.3	3.3	3.13	3.25	1.88
3.24	3.47	3.3	5.45	3.26	2.25
3.24	4.11	3.31	2.33	3.26	2.65
3.25	4.03	3.31	7.03	3.27	2.83
3.25	2.91	3.31	4.9	3.27	2.88
3.26	3.31	3.32	3.95	3.28	2.91
3.26	3.63	3.32	7.37	3.28	3.02
3.27	3.23	3.33	8.02	3.29	2.63
3.27	3.06	3.33	2.76	3.29	2.12
3.28	4.1	3.34	1.58	3.3	2.33
3.28	3.12	3.34	7.39	3.3	2.51
3.29	3.93	3.35	0.245	3.31	2.72
3.29	3.69	3.35	1.14	3.31	2.71
3.29	3.87	3.36	6.67	3.31	2.58
3.3	3.63	3.36	2.07	3.32	2.03
3.3	3.72	3.37	2.23	3.32	2.82
3.31	3.82	3.37	5.7	3.33	2.7
3.31	3.29	3.38	2.89	3.33	2.63
3.32	3.62	3.38	2.67	3.34	2.27
3.32	3.45	3.39	3.11	3.34	2.31
3.33	2.92	3.39	3.81	3.35	2.34
3.33	3.1	3.4	4.58	3.35	2.87
3.34	3.02	3.4	5.95	3.36	2.48
3.34	3.7	3.4	7.92	3.36	2.22
3.35	3.8	3.41	6.08	3.37	2.48
3.35	2.89	3.41	5.34	3.37	2.97
3.36	3.67	3.42	4.31	3.38	2.57
3.36	3.96	3.42	2.11	3.38	2.62
3.36	3.48	3.43	7.75	3.39	2.69
3.37	3.73	3.43	7.04	3.39	2.34
3.37	3.06	3.44	6.73	3.4	2.7
3.38	3.79	3.44	5.5	3.4	2.79
3.38	3.4	3.45	5.43	3.4	2.3
3.39	3.64	3.45	4.19	3.41	2.71
3.39	2.92	3.46	4.18	3.41	3.01
3.4	3.36	3.46	5.82	3.42	2.74
3.4	3.81	3.47	6.05	3.42	2.93
3.41	4.13	3.47	2.39	3.43	2.7
3.41	3.26	3.48	5.4	3.43	2.6
3.42	3.48	3.48	5.93	3.44	2.38
3.42	3.38	3.48	3.21	3.44	3.14
3.43	3.44	3.49	2.36	3.45	2.86
3.43	3.53	3.49	5.01	3.45	2.22
3.44	3.45	3.5	4.47	3.46	2.45
3.44	3.45	3.5	3.27	3.46	2.34
3.44	3.62	3.51	4.3	3.47	2.79
3.45	3.25	3.51	5.49	3.47	2.28
3.45	3.55	3.52	6.42	3.48	2.68
3.46	3.57	3.52	7.18	3.48	2.99
3.46	3.39	3.53	7.38	3.48	2.75
3.47	3.12	3.53	6.04	3.49	2.59
3.47	3.84	3.54	4.9	3.49	2.41
3.48	3.78	3.54	5.25	3.5	2.72
3.48	4.75	3.55	5.59	3.5	2.87
3.49	3.64	3.55	4.69	3.51	3.27
3.49	4.85	3.56	2.92	3.51	2.49
3.5	3.64	3.56	4.65	3.52	3.37
3.5	3.92	3.57	2.01	3.52	3.29
3.51	3.45	3.57	11.5	3.53	2.97
3.51	3.53	3.57	6.64	3.53	3.12
3.52	3.69	3.58	6.18	3.54	2.89
3.52	3.08	3.58	10.6	3.54	2.94
3.52	3.95	3.59	2.64	3.55	2.75
3.53	3.08	3.59	8.91	3.55	3.02
3.53	3.4	3.6	0.589	3.56	3.26
3.54	3.74	3.6	4.97	3.56	2.75
3.54	3.76	3.61	3.01	3.57	2.82
3.55	3.77	3.61	7.28	3.57	2.85
3.55	2.56	3.62	1.93	3.57	2.96
3.56	3.25	3.62	6.01	3.58	2.39
3.56	3.79	3.63	6.69	3.58	2.87
3.57	4.32	3.63	4.76	3.59	3.49
3.57	3.2	3.64	3.99	3.59	2.66
3.58	4.09	3.64	4.52	3.6	3.36
3.58	3.94	3.65	4.34	3.6	2.92
3.59	3.25	3.65	8.39	3.61	2.64
3.59	2.9	3.66	3.26	3.61	2.93
3.59	3.39	3.66	5.48	3.62	3.04
3.6	4.06	3.66	3.6	3.62	3.26
3.6	2.98	3.67	4.95	3.63	2.35
3.61	4.56	3.67	2.97	3.63	2.6
3.61	3.2	3.68	3.57	3.64	3.34
3.62	3.72	3.68	2.82	3.64	3.1
3.62	4.44	3.69	5.35	3.65	2.89
3.63	3.74	3.69	7.3	3.65	3.72
3.63	3.28	3.7	1.6	3.66	2.98
3.64	4.18	3.7	6.13	3.66	3.39
3.64	3.84	3.71	5.29	3.66	3.29
3.65	2.8	3.71	10.6	3.67	3.69
3.65	4.3	3.72	9.08	3.67	3.58
3.66	2.91	3.72	8.75	3.68	2.79
3.66	4.56	3.73	2.76	3.68	3.06
3.67	2.38	3.73	8.14	3.69	3.64
3.67	3.81	3.74	11.1	3.69	3.3
3.67	5.12	3.74	4.05	3.7	3.4
3.68	2.93	3.74	11.5	3.7	3.21
3.68	3.54	3.75	4.79	3.71	2.32
3.69	3.78	3.75	7.9	3.71	3.3
3.69	3.88	3.76	8.47	3.72	2.91
3.7	3.17	3.76	0.878	3.72	3.1
3.7	3.53	3.77	14.4	3.73	2.84
3.71	4.57	3.77	5.28	3.73	3.08
3.71	3.72	3.78	3.12	3.74	3.33
3.72	2.58	3.78	4.43	3.74	3.28
3.72	4.33	3.79	8.47	3.74	3.47
3.73	2.92	3.79	9.26	3.75	3.3
3.73	4.29	3.8	3.69	3.75	2.86
3.74	2.99	3.8	4.45	3.76	2.63
3.74	3.51	3.81	3.91	3.76	3.45
3.74	3.88	3.81	1.98	3.77	3.59
3.75	3.76	3.82	3.12	3.77	2.27
3.75	3.24	3.82	8.4	3.78	2.63
3.76	3.13	3.83	10.6	3.78	3.03
3.76	3.34	3.83	0.33	3.79	2.93
3.77	5.11	3.83	10.2	3.79	3.06
3.77	4.06	3.84	9.12	3.8	2.05
3.78	3.8	3.84	2.53	3.8	2.84
3.78	4.63	3.85	2.38	3.81	3.1
3.79	3.92	3.85	11.3	3.81	2.46
3.79	3.09	3.86	10.9	3.82	3.62
3.8	3.9	3.86	5.22	3.82	3.27
3.8	3.88	3.87	13.2	3.83	3.42
3.81	4.59	3.87	10.2	3.83	3.22
3.81	3.31	3.88	4.95	3.83	3.6
3.82	3.62	3.88	3.42	3.84	3.94
3.82	4.19	3.89	-2.36	3.84	3.67
3.82	4.89	3.89	7.71	3.85	2.84
3.83	3.09	3.9	10.2	3.85	3.65
3.83	3.78	3.9	6.69	3.86	3.03
3.84	1.92	3.91	4.56	3.86	2.83
3.84	3.63	3.91	2.16	3.87	2.86
3.85	4.45	3.92	7.45	3.87	3.95
3.85	3.55	3.92	8.56	3.88	3.47
3.86	3.53	3.92	6.57	3.88	3.51
3.86	4.14	3.93	11.4	3.89	4.59
3.87	4.23	3.93	14.8	3.89	2.8
3.87	3.47	3.94	-1.44	3.9	2.35
3.88	4.1	3.94	2.17	3.9	4.2
3.88	4.88	3.95	11.7	3.91	3.91
3.89	3.61	3.95	9.59	3.91	3.48
3.89	3.86	3.96	12.1	3.92	2.6
3.9	4.5	3.96	12.9	3.92	2.33
3.9	4.79	3.97	6.58	3.92	4.07
3.9	4.14	3.97	4.64	3.93	3.28
3.91	5.64	3.98	4.1	3.93	3.46
3.91	4.5	3.98	10.1	3.94	3.86
3.92	4.37	3.99	-2.86	3.94	3.9
3.92	4.1	3.99	-0.867	3.95	3.55
3.93	4.63	4	7.34	3.95	4.18
3.93	3.71	4	5.64	3.96	3.29
3.94	3.92	4	0.913	3.96	2.62
3.94	3.22	4.01	0.489	3.97	4.55
3.95	2.27	4.01	-0.75	3.97	4.16
3.95	4.48	4.02	-2.91	3.98	2.52
3.96	5.57	4.02	8.7	3.98	3.45
3.96	4.21	4.03	-3.08	3.99	3.19
3.97	5.88	4.03	1.54	3.99	3.25
3.97	5.27	4.04	4.04	4	3.82
3.97	5.42	4.04	11.8	4	3.58
3.98	4.4	4.05	8.5	4	2.92
3.98	5.55	4.05	10.2	4.01	3.54
3.99	5.49	4.06	9.19	4.01	3.11
3.99	2.5	4.06	6.53	4.02	4.17
4	3.05	4.07	22.4	4.02	3.61
4	3.18	4.07	7.44	4.03	3.27
4.01	3.68	4.08	13.9	4.03	3.52
4.01	4.65	4.08	-4.43	4.04	3.76
4.02	4.87	4.09	7.46	4.04	4.57
4.02	2.14	4.09	2.81	4.05	3.84
4.03	3.55	4.09	-0.64	4.05	3.94
4.03	5.88	4.1	3.51	4.06	4.53
4.04	4.42	4.1	18.6	4.06	2.84
4.04	5.84	4.11	6.84	4.07	3.91
4.05	6.63	4.11	2.8	4.07	4.52
4.05	3.75	4.12	6.6	4.08	3.3
4.05	3.94	4.12	10.3	4.08	2.92
4.06	4.46	4.13	5.55	4.09	5.69
4.06	3.24	4.13	4.05	4.09	3.43
4.07	3.2	4.14	3.1	4.09	3.53
4.07	2.75	4.14	-4.25	4.1	3.22
4.08	5.05	4.15	8.72	4.1	4.77
4.08	5.05	4.15	15.4	4.11	3.9
4.09	5.53	4.16	15.9	4.11	3.29
4.09	4.12	4.16	8.42	4.12	4.53
4.1	4.28	4.17	10.2	4.12	3.32
4.1	6.2	4.17	7.97	4.13	4.55
4.11	4.4	4.18	-0.413	4.13	4.61
4.11	4.33	4.18	5.09	4.14	5.11
4.12	5.31	4.18	3.56	4.14	5.61
4.12	6.43	4.19	11	4.15	4.79
4.13	5.99	4.19	-0.103	4.15	3.94
4.13	4.83	4.2	14.7	4.16	2.6
4.13	5.56	4.2	10.3	4.16	4.57
4.14	5.54	4.21	24.4	4.17	4.01
4.14	4.83	4.21	2.22	4.17	3.76
4.15	5.27	4.22	-0.45	4.18	4.39
4.15	4.79	4.22	1.83	4.18	3.67
4.16	5.23	4.23	7.18	4.18	3.54
4.16	2.25	4.23	1.21	4.19	4.29
4.17	4.6	4.24	11.6	4.19	5.39
4.17	4.55	4.24	8.07	4.2	4.42
4.18	4.63	4.25	16	4.2	4.23
4.18	5.91	4.25	2.93	4.21	4.53
4.19	6.27	4.26	21.2	4.21	4.17
4.19	2.61	4.26	10	4.22	3.79
4.2	3.37	4.26	2.53	4.22	4.57
4.2	4.09	4.27	8.62	4.23	2.8
4.2	6.79	4.27	6.33	4.23	4.93
4.21	3.25	4.28	2.79	4.24	3.84
4.21	5.28	4.28	15.3	4.24	2.73
4.22	5.62	4.29	-15.7	4.25	5.09
4.22	4.93	4.29	6.33	4.25	4.81
4.23	4.64	4.3	22.4	4.26	4.46
4.23	4.93	4.3	8.78	4.26	2.33
4.24	6.12	4.31	12.3	4.26	3.65
4.24	4.79	4.31	0.107	4.27	4.42
4.25	3.61	4.32	-0.976	4.27	3.25
4.25	4.76	4.32	19.9	4.28	2.4
4.26	4.26	4.33	4.59	4.28	4.92
4.26	6.01	4.33	-2.51	4.29	3.98
4.27	5.92	4.34	9.61	4.29	6.5
4.27	2.56	4.34	5.94	4.3	4.3
4.28	3.67	4.35	21.8	4.3	5.22
4.28	3.14	4.35	5.98	4.31	4.5
4.28	4.54	4.35	-11.1	4.31	3.41
4.29	6.11	4.36	9.68	4.32	3.92
4.29	5.4	4.36	-0.895	4.32	4.29
4.3	4.42	4.37	12.1	4.33	4.93
4.3	4.11	4.37	-4.54	4.33	5.28
4.31	7.27	4.38	23.5	4.34	2.88
4.31	2.15	4.38	3.75	4.34	3.56
4.32	4.51	4.39	-13.7	4.35	4.63
4.32	3.87	4.39	18.9	4.35	4.18
4.33	5.46	4.4	-4.38	4.35	4.92
4.33	8.2	4.4	6.34	4.36	3.93
4.34	5.02	4.41	13.2	4.36	5.35
4.34	2.57	4.41	-9.25	4.37	3.97
4.35	5.32	4.42	6.86	4.37	5.73
4.35	3.49	4.42	7.32	4.38	4.27
4.36	2.76	4.43	23.7	4.38	6.17
4.36	1.94	4.43	-0.199	4.39	6.53
4.36	3.68	4.43	5.33	4.39	4.4
4.37	2.74	4.44	12.1	4.4	3.88
4.37	6.77	4.44	8.39	4.4	5.03
4.38	7.38	4.45	10.9	4.41	5.94
4.38	5.31	4.45	5.04	4.41	3.14
4.39	6.32	4.46	8.23	4.42	2.84
4.39	4.73	4.46	-4.11	4.42	3.7
4.4	3.74	4.47	0.84	4.43	3.78
4.4	6.63	4.47	4.09	4.43	4.1
4.41	4.9	4.48	13.5	4.43	5.38
4.41	4.71	4.48	2.74	4.44	3.14
4.42	3.66	4.49	17.2	4.44	6.15
4.42	8.34	4.49	11.9	4.45	4.82
4.43	5.08	4.5	10.8	4.45	3.35
4.43	6.64	4.5	11.7	4.46	3.23
4.43	5.24	4.51	17	4.46	3.86
4.44	5.34	4.51	19.5	4.47	5.3
4.44	3.95	4.52	20.2	4.47	5.6
4.45	6.2	4.52	3.99	4.48	3.84
4.45	1.23	4.52	25.3	4.48	4.76
4.46	6.76	4.53	15.6	4.49	4.7
4.46	4.95	4.53	20.8	4.49	2.72
4.47	4.94	4.54	21	4.5	5.52
4.47	6.58	4.54	11.4	4.5	3.76
4.48	5.49	4.55	21.1	4.51	5.11
4.48	5.82	4.55	16.9	4.51	4.75
4.49	5.45	4.56	-15.5	4.52	3.38
4.49	4.99	4.56	9.19	4.52	4.76
4.5	6.76	4.57	-3.8	4.52	5.73
4.5	8.27	4.57	9.64	4.53	3.23
4.51	3.65	4.58	5.09	4.53	5.75
4.51	4.66	4.58	5.88	4.54	3.44
4.51	3.54	4.59	9.64	4.54	3.39
4.52	8.94	4.59	1.61	4.55	4.48
4.52	6.22	4.6	-3.83	4.55	3.36
4.53	6.72	4.6	-9.56	4.56	4.45
4.53	2.17	4.61	-4.74	4.56	3.45
4.54	5.69	4.61	12.4	4.57	4.59
4.54	8.27	4.61	-3.88	4.57	3.96
4.55	4.82	4.62	-15	4.58	4.35
4.55	9.13	4.62	-2.3	4.58	3.46
4.56	3.65	4.63	-3.75	4.59	6.47
4.56	6.2	4.63	9.93	4.59	7.6
4.57	5.87	4.64	-2.64	4.6	3.42
4.57	6.68	4.64	-2.78	4.6	4.53
4.58	9.02	4.65	16	4.61	3.89
4.58	7.67	4.65	14.5	4.61	4.21
4.59	6.52	4.66	28.7	4.61	3.34
4.59	6.44	4.66	-3.67	4.62	5.75
4.59	7.56	4.67	-9.37	4.62	4.43
4.6	6.46	4.67	-6.04	4.63	5.8
4.6	8.39	4.68	16.4	4.63	4.22
4.61	4.1	4.68	0.63	4.64	2.03
4.61	7.55	4.69	17.5	4.64	1.58
4.62	3.57	4.69	8.1	4.65	1.7
4.62	7.23	4.69	-1.03	4.65	3.22
4.63	6.12	4.7	29.4	4.66	2.84
4.63	3.37	4.7	1.03	4.66	2.86
4.64	2.87	4.71	20.6	4.67	5.27
4.64	6.44	4.71	-22.7	4.67	3.94
4.65	2.37	4.72	-7.55	4.68	2.32
4.65	5.47	4.72	11.9	4.68	1.69
4.66	7.02	4.73	23.7	4.69	5.34
4.66	9.18	4.73	26.4	4.69	5.58
4.66	7.41	4.74	35.4	4.69	2.79
4.67	8.88	4.74	-13.3	4.7	4.85
4.67	8.83	4.75	-1.24	4.7	5.41
4.68	4.74	4.75	6.83	4.71	4.39
4.68	4.92	4.76	28.6	4.71	5.41
4.69	11.7	4.72	6.38	4.72	4.12
4.69	4.3	4.72	4.68	4.72	3.56
4.7	6.83	4.73	5.23	4.73	2.26
4.7	6.21	4.73	15.5	4.73	4.64
4.71	4.66	4.74	17.1	4.74	6.46
4.71	4.94	4.74	3.6	4.74	5.15
4.72	6.08	4.75	15.4	4.75	6.32
4.72	4.78	4.75	6.3	4.75	5.72
4.73	6.73	4.76	12.6	4.76	5.32
4.73	10.9	4.76	-0.571	4.76	5.34
4.74	8.51	4.77	8.7	4.77	3.57
4.74	3.83	4.77	10.5	4.77	6.1
4.74	2.06	4.78	3.32	4.78	4.2
4.75	8.34	4.78	16.1	4.78	6.7
4.75	4.19	4.78	17.3	4.78	7.57
4.76	4.95	4.79	12.4	4.79	2.67
4.76	4.18	4.79	7.51	4.79	3.01
4.77	10.5	4.8	1.25	4.8	4.64
4.77	10.8	4.8	12.9	4.8	6.3
4.78	4.62	4.81	6.4	4.81	3.16
4.78	5.88	4.81	-2.63	4.81	5.62
4.79	5.26	4.82	1.39	4.82	6.44
4.79	12.8	4.82	11.4	4.82	6.34
4.8	3.37	4.83	12.6	4.83	8.9
4.8	9.19	4.83	4.58	4.83	2.66
4.81	5.3	4.84	8.77	4.84	8.95
4.81	13.1	4.84	29.8	4.84	14
4.82	10	4.85	17.8	4.85	3.34
4.82	6.16	4.85	8.01	4.85	5.74
4.82	11.3	4.86	-4.56	4.86	5.3
4.83	-1.4	4.86	6.54	4.86	1.18
4.83	7.32	4.87	-6.42	4.87	1.05
4.84	12	4.87	5.86	4.87	8.39
4.84	10.1	4.87	2.7	4.87	6.03
4.85	4.72	4.88	-6.56	4.88	5.27
4.85	1.88	4.88	22.4	4.88	2.71
4.86	-2.93	4.89	7.24	4.89	3.06
4.86	10.4	4.89	-0.133	4.89	9.25
4.87	9.07	4.9	17	4.9	6.53
4.87	7.02	4.9	23.7	4.9	4.43
4.88	10.2	4.91	7.55	4.91	5.14
4.88	16.8	4.91	11.4	4.91	6.26
4.89	8.38	4.92	14.5	4.92	6.19
4.89	-3.12	4.92	27.7	4.92	9.2
4.89	24.6	4.93	28.2	4.93	1.75
4.9	-3.78	4.93	14.8	4.93	8.41
4.9	8.24	4.94	-6.18	4.94	-6.22
4.91	-3.94	4.94	-10.6	4.94	-9.09
4.91	-13.5	4.95	1.72	4.95	12.1
4.92	-8.64	4.95	-6.3	4.95	1.65
4.92	-12.3	4.95	13.4	4.95	1.86
4.93	0.239	4.96	25.7	4.96	28.3

## Sheet: Figure 6a,b,c
Figure 6a							Figure 6b										Figure 6c
PfSRP9/14		PfAlu118 RNA		PfAlu domain			PfSRP9/14			PfAlu118 RNA			PfAlu domain				PfSRP9/14				PfAlu118 RNA				PfAlu domain
q(nm-1)	q2*Iq	q(nm-1)	q2*Iq	q(nm-1)	q2*Iq		r(nm)	p(r)	error	r(nm)	p(r)	error	r(nm)	p(r)	error		q(nm-1)	log(Iq)	Error	Fit	q(nm-1)	log(Iq)	Error	Fit	q(nm-1)	log(Iq)	Error	Fit
0.0373	0.0225	0.0349	0.0272	0.0775	0.438		0	0	0	0	0	0	0	0	0		0.0056	9.28	0.0152	9.28	0.0054	10.103	0.0055495	10.095	0.0078	10.396	0.00693	10.376
0.0419	0.036	0.0397	0.0802	0.0822	0.489		0.0318	0.00905	0.000144	0.0674	0.0154	0.000257	0.0714	0.0114	0.000174		0.00607	9.29	0.0116	9.28	0.0059	10.1	0.0046096	10.094	0.0082	10.393	0.00623	10.374
0.0466	0.0473	0.0444	0.123	0.0869	0.526		0.0636	0.0179	0.000268	0.135	0.0325	0.000457	0.143	0.0233	0.000317		0.00654	9.28	0.0109	9.28	0.0063	10.106	0.0040051	10.093	0.0087	10.376	0.00594	10.373
0.0513	0.0536	0.0491	0.157	0.0916	0.594		0.0953	0.0267	0.000371	0.202	0.0512	0.000603	0.214	0.0357	0.000428		0.00701	9.27	0.00954	9.28	0.0068	10.092	0.0035922	10.092	0.0092	10.382	0.005	10.371
0.056	0.0678	0.0538	0.191	0.0964	0.655		0.127	0.0353	0.000454	0.27	0.0714	0.000697	0.286	0.0487	0.000509		0.00748	9.29	0.00855	9.28	0.0073	10.099	0.0029341	10.091	0.0096	10.382	0.00462	10.37
0.0607	0.0822	0.0586	0.225	0.101	0.716		0.159	0.0437	0.000518	0.337	0.0929	0.000743	0.357	0.0621	0.000562		0.00795	9.28	0.00734	9.28	0.0078	10.093	0.0027452	10.09	0.0101	10.379	0.00458	10.368
0.0654	0.092	0.0633	0.266	0.106	0.779		0.191	0.052	0.000564	0.405	0.116	0.000744	0.429	0.0759	0.00059		0.00842	9.28	0.00657	9.28	0.0082	10.094	0.0024947	10.089	0.0106	10.376	0.00408	10.366
0.0701	0.105	0.068	0.298	0.111	0.845		0.222	0.0602	0.000593	0.472	0.14	0.000707	0.5	0.0902	0.000596		0.00889	9.28	0.00653	9.28	0.0087	10.094	0.0023269	10.087	0.0111	10.373	0.0038	10.365
0.0748	0.124	0.0727	0.347	0.115	0.923		0.254	0.0683	0.000606	0.539	0.165	0.000637	0.571	0.105	0.000584		0.00936	9.27	0.0061	9.28	0.0092	10.093	0.0020208	10.086	0.0115	10.375	0.00342	10.363
0.0795	0.137	0.0775	0.387	0.12	0.991		0.286	0.0763	0.000605	0.607	0.191	0.000542	0.643	0.12	0.000558		0.00983	9.28	0.00549	9.28	0.0096	10.09	0.0019112	10.085	0.012	10.371	0.00347	10.361
0.0842	0.152	0.0822	0.438	0.125	1.05		0.318	0.0842	0.000591	0.674	0.218	0.000436	0.714	0.135	0.000524		0.0103	9.28	0.00481	9.28	0.0101	10.089	0.0019185	10.083	0.0125	10.364	0.00342	10.359
0.0889	0.172	0.0869	0.489	0.129	1.13		0.35	0.092	0.000567	0.742	0.245	0.000338	0.786	0.151	0.00049		0.01077	9.28	0.00501	9.28	0.0106	10.082	0.0017525	10.082	0.0129	10.363	0.00321	10.356
0.0936	0.187	0.0916	0.543	0.134	1.22		0.381	0.0997	0.000536	0.809	0.273	0.000288	0.857	0.167	0.000464		0.01123	9.27	0.00477	9.28	0.0111	10.084	0.0016446	10.08	0.0134	10.362	0.00285	10.354
0.0983	0.21	0.0964	0.595	0.139	1.28		0.413	0.107	0.0005	0.877	0.3	0.000324	0.929	0.183	0.000456		0.0117	9.27	0.00443	9.28	0.0115	10.082	0.001509	10.078	0.0139	10.353	0.00298	10.352
0.103	0.227	0.101	0.654	0.144	1.36		0.445	0.115	0.000463	0.944	0.328	0.000428	1	0.199	0.00047		0.01217	9.28	0.00403	9.28	0.012	10.076	0.0015628	10.076	0.0144	10.354	0.00294	10.349
0.108	0.252	0.106	0.706	0.148	1.45		0.477	0.123	0.000431	1.01	0.355	0.000557	1.07	0.215	0.000508		0.01264	9.28	0.0041	9.28	0.0125	10.076	0.0015312	10.075	0.0148	10.352	0.00274	10.347
0.112	0.27	0.111	0.773	0.153	1.52		0.508	0.13	0.000409	1.08	0.381	0.000688	1.14	0.232	0.000563		0.01311	9.28	0.00392	9.27	0.0129	10.076	0.0014538	10.073	0.0153	10.346	0.00261	10.344
0.117	0.29	0.115	0.837	0.158	1.62		0.54	0.138	0.000401	1.15	0.407	0.000809	1.21	0.248	0.00063		0.01358	9.27	0.00392	9.27	0.0134	10.073	0.0013042	10.071	0.0158	10.347	0.00254	10.342
0.122	0.322	0.12	0.895	0.163	1.69		0.572	0.146	0.000411	1.21	0.432	0.000914	1.29	0.265	0.000701		0.01405	9.27	0.00365	9.27	0.0139	10.071	0.0013594	10.069	0.0163	10.339	0.00269	10.339
0.126	0.344	0.125	0.967	0.167	1.8		0.604	0.153	0.000438	1.28	0.456	0.000998	1.36	0.281	0.000772		0.01452	9.27	0.00366	9.27	0.0144	10.07	0.0013613	10.067	0.0167	10.341	0.00241	10.336
0.131	0.371	0.129	1.04	0.172	1.85		0.636	0.161	0.00048	1.35	0.479	0.00106	1.43	0.297	0.000837		0.01499	9.27	0.00347	9.27	0.0148	10.067	0.0012833	10.064	0.0172	10.33	0.00244	10.334
0.136	0.39	0.134	1.11	0.177	1.97		0.667	0.169	0.000531	1.42	0.5	0.00109	1.5	0.313	0.000896		0.01546	9.26	0.00352	9.27	0.0153	10.065	0.0012138	10.062	0.0177	10.333	0.00231	10.331
0.141	0.418	0.139	1.18	0.181	2.05		0.699	0.177	0.000587	1.48	0.52	0.0011	1.57	0.328	0.000946		0.01593	9.27	0.00337	9.27	0.0158	10.062	0.0012069	10.06	0.0181	10.328	0.00252	10.328
0.145	0.444	0.144	1.26	0.186	2.18		0.731	0.185	0.000644	1.55	0.539	0.00108	1.64	0.344	0.000985		0.0164	9.27	0.00316	9.27	0.0163	10.06	0.0012655	10.057	0.0186	10.331	0.00224	10.325
0.15	0.481	0.148	1.34	0.191	2.23		0.763	0.193	0.000701	1.62	0.556	0.00104	1.71	0.359	0.00101		0.01687	9.27	0.00325	9.27	0.0167	10.055	0.0011599	10.055	0.0191	10.319	0.00224	10.321
0.155	0.499	0.153	1.42	0.196	2.34		0.794	0.201	0.000753	1.69	0.571	0.00097	1.79	0.374	0.00103		0.01734	9.26	0.00323	9.27	0.0172	10.052	0.0011585	10.053	0.0196	10.319	0.00222	10.318
0.159	0.535	0.158	1.5	0.2	2.44		0.826	0.21	0.000801	1.75	0.584	0.00089	1.86	0.388	0.00104		0.01781	9.26	0.00307	9.27	0.0177	10.05	0.0011161	10.05	0.02	10.317	0.00223	10.315
0.164	0.566	0.163	1.58	0.205	2.5		0.858	0.218	0.000842	1.82	0.596	0.0008	1.93	0.402	0.00104		0.01827	9.26	0.003	9.26	0.0181	10.048	0.0012172	10.047	0.0205	10.307	0.00219	10.311
0.169	0.595	0.167	1.65	0.21	2.63		0.89	0.227	0.000876	1.89	0.606	0.000711	2	0.415	0.00103		0.01874	9.26	0.00299	9.26	0.0186	10.046	0.0011007	10.045	0.021	10.309	0.00217	10.308
0.173	0.628	0.172	1.74	0.215	2.71		0.922	0.236	0.000902	1.96	0.615	0.000639	2.07	0.428	0.00101		0.01921	9.26	0.00299	9.26	0.0191	10.041	0.0010818	10.042	0.0215	10.303	0.00209	10.304
0.178	0.663	0.177	1.83	0.219	2.83		0.953	0.245	0.000919	2.02	0.622	0.0006	2.14	0.441	0.000992		0.01968	9.26	0.00296	9.26	0.0196	10.038	0.0010811	10.039	0.0219	10.303	0.00212	10.301
0.183	0.694	0.181	1.92	0.224	2.9		0.985	0.254	0.000928	2.09	0.628	0.000609	2.21	0.453	0.000973		0.02015	9.25	0.00289	9.26	0.02	10.036	0.0010916	10.036	0.0224	10.295	0.00213	10.297
0.187	0.73	0.186	2.01	0.229	3		1.02	0.263	0.000929	2.16	0.632	0.000664	2.29	0.464	0.000956		0.02062	9.26	0.00275	9.26	0.0205	10.033	0.0010619	10.033	0.0229	10.292	0.00207	10.293
0.192	0.771	0.191	2.09	0.233	3.11		1.05	0.273	0.000923	2.23	0.635	0.000753	2.36	0.475	0.000944		0.02109	9.26	0.0028	9.26	0.021	10.029	0.0010619	10.03	0.0233	10.289	0.00206	10.29
0.197	0.805	0.196	2.18	0.238	3.24		1.08	0.282	0.000909	2.29	0.637	0.00086	2.43	0.485	0.000938		0.02156	9.25	0.00285	9.26	0.0215	10.025	0.0010208	10.027	0.0238	10.29	0.00205	10.286
0.202	0.83	0.2	2.27	0.243	3.29		1.11	0.292	0.000889	2.36	0.638	0.00097	2.5	0.495	0.000939		0.02203	9.26	0.0027	9.25	0.0219	10.023	0.0010415	10.024	0.0243	10.28	0.00204	10.282
0.206	0.875	0.205	2.36	0.248	3.39		1.14	0.302	0.000865	2.43	0.638	0.00107	2.57	0.504	0.000949		0.0225	9.25	0.00263	9.25	0.0224	10.02	0.0010385	10.02	0.0248	10.275	0.00202	10.278
0.211	0.92	0.21	2.45	0.252	3.46		1.18	0.312	0.000837	2.5	0.638	0.00117	2.64	0.513	0.000966		0.02297	9.25	0.00269	9.25	0.0229	10.017	0.0010147	10.017	0.0252	10.268	0.00198	10.274
0.216	0.949	0.215	2.54	0.257	3.57		1.21	0.322	0.000808	2.56	0.636	0.00124	2.71	0.521	0.000988		0.02344	9.25	0.00271	9.25	0.0233	10.013	0.0010104	10.014	0.0257	10.266	0.00204	10.269
0.22	0.994	0.219	2.64	0.262	3.69		1.24	0.332	0.000781	2.63	0.634	0.00129	2.79	0.529	0.00102		0.02391	9.25	0.00264	9.25	0.0238	10.009	0.0010146	10.01	0.0262	10.264	0.00202	10.265
0.225	1.03	0.224	2.74	0.267	3.78		1.27	0.343	0.000757	2.7	0.632	0.00132	2.86	0.536	0.00105		0.02438	9.24	0.0026	9.25	0.0243	10.006	0.00099939	10.007	0.0267	10.259	0.002	10.261
0.23	1.07	0.229	2.83	0.271	3.84		1.3	0.353	0.00074	2.77	0.63	0.00133	2.93	0.542	0.00108		0.02485	9.24	0.00261	9.25	0.0248	10.001	0.00098845	10.003	0.0271	10.251	0.002	10.256
0.234	1.11	0.233	2.92	0.276	3.98		1.34	0.363	0.000731	2.83	0.627	0.00131	3	0.548	0.00111		0.02531	9.24	0.00263	9.24	0.0252	9.9995	0.00095966	9.9995	0.0276	10.251	0.00197	10.252
0.239	1.15	0.238	3.02	0.281	4.06		1.37	0.374	0.000733	2.9	0.625	0.00128	3.07	0.553	0.00113		0.02578	9.24	0.00252	9.24	0.0257	9.9946	0.00099181	9.9958	0.0281	10.245	0.00201	10.247
0.244	1.19	0.243	3.12	0.285	4.14		1.4	0.384	0.000746	2.97	0.622	0.00122	3.14	0.558	0.00116		0.02625	9.24	0.00244	9.24	0.0262	9.9921	0.00098257	9.992	0.0285	10.239	0.002	10.243
0.248	1.23	0.248	3.2	0.29	4.23		1.43	0.395	0.00077	3.03	0.62	0.00116	3.21	0.562	0.00118		0.02672	9.24	0.00251	9.24	0.0267	9.9887	0.00097213	9.9882	0.029	10.234	0.00201	10.238
0.253	1.27	0.252	3.32	0.295	4.37		1.46	0.405	0.000804	3.1	0.618	0.00109	3.29	0.566	0.0012		0.02719	9.24	0.00251	9.24	0.0271	9.9819	0.00096552	9.9843	0.0295	10.234	0.00191	10.233
0.258	1.32	0.257	3.4	0.3	4.41		1.49	0.416	0.000846	3.17	0.616	0.00102	3.36	0.569	0.00121		0.02766	9.23	0.0025	9.24	0.0276	9.9797	0.00095606	9.9803	0.03	10.224	0.00198	10.228
0.263	1.36	0.262	3.51	0.304	4.5		1.53	0.426	0.000893	3.24	0.615	0.000968	3.43	0.572	0.00123		0.02813	9.23	0.00243	9.24	0.0281	9.975	0.00097389	9.9763	0.0304	10.22	0.00199	10.223
0.267	1.42	0.267	3.61	0.309	4.57		1.56	0.436	0.000945	3.3	0.614	0.000944	3.5	0.574	0.00124		0.0286	9.23	0.00238	9.23	0.0285	9.9705	0.00096507	9.9722	0.0309	10.213	0.00199	10.218
0.272	1.46	0.271	3.68	0.314	4.65		1.59	0.446	0.000998	3.37	0.613	0.000953	3.57	0.576	0.00126		0.02907	9.23	0.00249	9.23	0.029	9.9643	0.00097145	9.9681	0.0314	10.207	0.00198	10.213
0.277	1.48	0.276	3.79	0.318	4.77		1.62	0.456	0.00105	3.44	0.612	0.000997	3.64	0.577	0.00127		0.02954	9.23	0.00244	9.23	0.0295	9.9626	0.00092745	9.9639	0.0319	10.205	0.00199	10.208
0.281	1.54	0.281	3.88	0.323	4.81		1.65	0.466	0.0011	3.51	0.612	0.00107	3.71	0.577	0.00128		0.03001	9.23	0.00234	9.23	0.03	9.9568	0.00094966	9.9596	0.0323	10.196	0.00199	10.203
0.286	1.59	0.285	3.97	0.328	4.93		1.68	0.475	0.00115	3.57	0.612	0.00117	3.79	0.577	0.0013		0.03048	9.23	0.00235	9.23	0.0304	9.9526	0.00095392	9.9553	0.0328	10.194	0.00201	10.198
0.291	1.63	0.29	4.04	0.333	5.04		1.72	0.485	0.00119	3.64	0.612	0.00127	3.86	0.577	0.00132		0.03095	9.23	0.00236	9.22	0.0309	9.9469	0.00094909	9.951	0.0333	10.192	0.00196	10.193
0.295	1.69	0.295	4.16	0.337	5.09		1.75	0.493	0.00123	3.71	0.613	0.00137	3.93	0.576	0.00134		0.03142	9.22	0.00244	9.22	0.0314	9.9451	0.00093788	9.9465	0.0337	10.183	0.002	10.187
0.3	1.73	0.3	4.24	0.342	5.17		1.78	0.502	0.00126	3.78	0.613	0.00147	4	0.575	0.00136		0.03189	9.22	0.00227	9.22	0.0319	9.9395	0.00094625	9.942	0.0342	10.178	0.00202	10.182
0.305	1.78	0.304	4.33	0.347	5.24		1.81	0.511	0.00128	3.84	0.614	0.00155	4.07	0.573	0.00139		0.03235	9.22	0.00232	9.22	0.0323	9.9341	0.00094239	9.9375	0.0347	10.172	0.002	10.176
0.309	1.83	0.309	4.41	0.352	5.37		1.84	0.519	0.0013	3.91	0.615	0.00162	4.14	0.571	0.00141		0.03282	9.21	0.00235	9.22	0.0328	9.9282	0.0009546	9.9329	0.0352	10.171	0.00205	10.171
0.314	1.88	0.314	4.52	0.356	5.44		1.88	0.526	0.00131	3.98	0.615	0.00166	4.21	0.568	0.00143		0.03329	9.22	0.00236	9.22	0.0333	9.9264	0.00093324	9.9282	0.0356	10.165	0.00207	10.165
0.319	1.93	0.318	4.6	0.361	5.53		1.91	0.533	0.00132	4.05	0.615	0.00168	4.29	0.565	0.00145		0.03376	9.21	0.00224	9.21	0.0337	9.9208	0.00094318	9.9235	0.0361	10.16	0.00216	10.16
0.324	1.97	0.323	4.68	0.366	5.56		1.94	0.54	0.00132	4.11	0.615	0.00168	4.36	0.561	0.00146		0.03423	9.21	0.00228	9.21	0.0342	9.9162	0.0009489	9.9188	0.0366	10.152	0.00223	10.154
0.328	2	0.328	4.75	0.37	5.65		1.97	0.547	0.00131	4.18	0.615	0.00166	4.43	0.557	0.00147		0.0347	9.21	0.00231	9.21	0.0347	9.9119	0.0009338	9.9139	0.0371	10.148	0.00228	10.148
0.333	2.08	0.333	4.87	0.375	5.67		2	0.553	0.0013	4.25	0.615	0.00162	4.5	0.553	0.00148		0.03517	9.21	0.00244	9.21	0.0352	9.9077	0.00096162	9.9091	0.0375	10.138	0.00228	10.142
0.338	2.13	0.337	4.94	0.38	5.8		2.03	0.558	0.00128	4.32	0.613	0.00156	4.57	0.548	0.00148		0.03564	9.21	0.00241	9.2	0.0356	9.9053	0.00096345	9.9041	0.038	10.137	0.00239	10.136
0.342	2.17	0.342	5.03	0.385	5.83		2.07	0.563	0.00126	4.38	0.612	0.00149	4.64	0.543	0.00148		0.03611	9.2	0.00242	9.2	0.0361	9.8984	0.0010091	9.8991	0.0385	10.128	0.00243	10.13
0.347	2.22	0.347	5.12	0.389	5.92		2.1	0.568	0.00124	4.45	0.61	0.00142	4.71	0.537	0.00147		0.03658	9.2	0.00251	9.2	0.0366	9.8934	0.0010313	9.8941	0.0389	10.125	0.00246	10.124
0.352	2.27	0.352	5.21	0.394	5.99		2.13	0.572	0.00122	4.52	0.607	0.00134	4.79	0.531	0.00147		0.03705	9.2	0.00257	9.2	0.0371	9.8867	0.0010573	9.889	0.0394	10.119	0.00243	10.118
0.356	2.32	0.356	5.32	0.399	6.07		2.16	0.576	0.0012	4.59	0.604	0.00128	4.86	0.525	0.00146		0.03752	9.19	0.00267	9.2	0.0375	9.8825	0.0010426	9.8839	0.0399	10.115	0.00258	10.112
0.361	2.35	0.361	5.38	0.404	6.14		2.19	0.579	0.00118	4.65	0.6	0.00124	4.93	0.518	0.00145		0.03799	9.19	0.00254	9.19	0.038	9.878	0.0011036	9.8787	0.0404	10.11	0.00265	10.106
0.366	2.42	0.366	5.46	0.408	6.18		2.22	0.581	0.00117	4.72	0.595	0.00123	5	0.511	0.00144		0.03846	9.19	0.00268	9.19	0.0385	9.8731	0.001108	9.8735	0.0408	10.102	0.00279	10.1
0.37	2.46	0.37	5.51	0.413	6.22		2.26	0.583	0.00116	4.79	0.59	0.00124	5.07	0.504	0.00143		0.03893	9.19	0.00264	9.19	0.0389	9.8677	0.0011251	9.8682	0.0413	10.095	0.00281	10.093
0.375	2.48	0.375	5.6	0.418	6.27		2.29	0.585	0.00116	4.86	0.584	0.00129	5.14	0.496	0.00143		0.03939	9.19	0.00271	9.19	0.0394	9.8647	0.0011	9.8629	0.0418	10.089	0.00295	10.087
0.38	2.55	0.38	5.68	0.422	6.3		2.32	0.586	0.00116	4.92	0.577	0.00135	5.21	0.488	0.00143		0.03986	9.18	0.00277	9.18	0.0399	9.8603	0.0011669	9.8575	0.0423	10.081	0.00313	10.08
0.385	2.6	0.385	5.76	0.427	6.37		2.35	0.586	0.00116	4.99	0.57	0.00143	5.29	0.48	0.00144		0.04033	9.18	0.00291	9.18	0.0404	9.853	0.0012024	9.8521	0.0427	10.076	0.00313	10.074
0.389	2.68	0.389	5.83	0.432	6.45		2.38	0.586	0.00118	5.06	0.563	0.00152	5.36	0.471	0.00145		0.0408	9.18	0.00295	9.18	0.0408	9.8493	0.0012562	9.8466	0.0432	10.072	0.00318	10.067
0.394	2.73	0.394	5.93	0.437	6.49		2.42	0.586	0.00119	5.13	0.554	0.0016	5.43	0.463	0.00147		0.04127	9.17	0.00303	9.18	0.0413	9.8417	0.0012633	9.8411	0.0437	10.065	0.00329	10.061
0.399	2.75	0.399	6.01	0.441	6.45		2.45	0.585	0.00122	5.19	0.546	0.00168	5.5	0.454	0.0015		0.04174	9.18	0.00304	9.18	0.0418	9.8377	0.0013127	9.8356	0.0441	10.053	0.00353	10.054
0.403	2.8	0.404	6.05	0.446	6.53		2.48	0.583	0.00124	5.26	0.537	0.00174	5.57	0.445	0.00152		0.04221	9.18	0.00311	9.17	0.0423	9.8307	0.0013905	9.83	0.0446	10.049	0.00357	10.048
0.408	2.89	0.408	6.14	0.451	6.52		2.51	0.581	0.00127	5.33	0.527	0.00179	5.64	0.436	0.00155		0.04268	9.17	0.00324	9.17	0.0427	9.8268	0.0013856	9.8243	0.0451	10.039	0.00358	10.041
0.413	2.89	0.413	6.18	0.456	6.56		2.54	0.579	0.00129	5.39	0.518	0.00182	5.71	0.427	0.00157		0.04315	9.16	0.00337	9.17	0.0432	9.8241	0.0014046	9.8186	0.0456	10.033	0.00366	10.034
0.417	3	0.418	6.26	0.46	6.64		2.57	0.576	0.00132	5.46	0.508	0.00183	5.79	0.417	0.0016		0.04362	9.16	0.00339	9.17	0.0437	9.8179	0.0014484	9.8129	0.046	10.029	0.00388	10.027
0.422	3.05	0.422	6.3	0.465	6.83		2.61	0.572	0.00135	5.53	0.498	0.00182	5.86	0.408	0.00162		0.04409	9.16	0.00343	9.16	0.0441	9.8111	0.0015292	9.8072	0.0465	10.032	0.00371	10.021
0.427	3.09	0.427	6.39	0.47	6.73		2.64	0.569	0.00137	5.6	0.488	0.0018	5.93	0.398	0.00163		0.04456	9.16	0.00354	9.16	0.0446	9.8013	0.0015606	9.8014	0.047	10.018	0.00368	10.014
0.431	3.09	0.432	6.49	0.474	6.73		2.67	0.564	0.00139	5.66	0.477	0.00176	6	0.389	0.00165		0.04503	9.15	0.00357	9.16	0.0451	9.7987	0.0015354	9.7955	0.0475	10.009	0.00361	10.007
0.436	3.14	0.437	6.53	0.479	6.82		2.7	0.56	0.00141	5.73	0.467	0.00171	6.07	0.379	0.00165		0.0455	9.15	0.0037	9.15	0.0456	9.7911	0.0015697	9.7897	0.0479	10.006	0.00364	9.9997
0.441	3.21	0.441	6.57	0.484	6.74		2.73	0.555	0.00143	5.8	0.457	0.00166	6.14	0.37	0.00166		0.04597	9.15	0.00353	9.15	0.046	9.7843	0.0016736	9.7838	0.0484	9.9919	0.00384	9.9927
0.446	3.25	0.446	6.57	0.489	6.85		2.77	0.549	0.00144	5.87	0.446	0.0016	6.21	0.36	0.00165		0.04643	9.15	0.00352	9.15	0.0465	9.7835	0.0016132	9.7779	0.0489	9.9907	0.00372	9.9857
0.45	3.27	0.451	6.67	0.493	6.97		2.8	0.544	0.00145	5.93	0.436	0.00156	6.29	0.35	0.00164		0.0469	9.15	0.00343	9.15	0.047	9.7794	0.0015598	9.7719	0.0493	9.99	0.00366	9.9786
0.455	3.29	0.456	6.69	0.498	6.82		2.83	0.537	0.00145	6	0.426	0.00154	6.36	0.341	0.00163		0.04737	9.14	0.00338	9.14	0.0475	9.7672	0.0015391	9.7659	0.0498	9.972	0.00377	9.9715
0.46	3.42	0.46	6.72	0.503	6.91		2.86	0.531	0.00146	6.07	0.416	0.00153	6.43	0.332	0.00162		0.04784	9.14	0.00338	9.14	0.0479	9.7631	0.0015493	9.7599	0.0503	9.9701	0.00384	9.9643
0.464	3.44	0.465	6.85	0.508	6.8		2.89	0.525	0.00146	6.14	0.406	0.00154	6.5	0.322	0.0016		0.04831	9.14	0.00339	9.14	0.0484	9.7575	0.001603	9.7538	0.0508	9.9548	0.00394	9.9571
0.469	3.52	0.47	6.92	0.512	6.93		2.92	0.518	0.00146	6.2	0.397	0.00158	6.57	0.313	0.00159		0.04878	9.14	0.00334	9.14	0.0489	9.7515	0.0015662	9.7477	0.0512	9.9551	0.00385	9.9499
0.474	3.54	0.474	6.86	0.517	6.87		2.96	0.511	0.00145	6.27	0.387	0.00163	6.64	0.304	0.00157		0.04925	9.13	0.00342	9.13	0.0493	9.7455	0.0015545	9.7416	0.0517	9.9431	0.00396	9.9426
0.478	3.62	0.479	6.94	0.522	6.88		2.99	0.503	0.00145	6.34	0.378	0.0017	6.71	0.295	0.00156		0.04972	9.13	0.00342	9.13	0.0498	9.7374	0.0015645	9.7355	0.0522	9.9359	0.00406	9.9353
0.483	3.68	0.484	6.98	0.526	6.85		3.02	0.496	0.00144	6.41	0.369	0.00178	6.79	0.286	0.00156		0.05019	9.13	0.00328	9.13	0.0503	9.7321	0.001603	9.7293	0.0526	9.926	0.00408	9.928
0.488	3.71	0.489	7.02	0.531	7.03		3.05	0.488	0.00144	6.47	0.36	0.00185	6.86	0.278	0.00156		0.05066	9.13	0.00332	9.12	0.0508	9.7246	0.0016053	9.7231	0.0531	9.9293	0.00401	9.9206
0.493	3.75	0.493	7.06	0.536	6.95		3.08	0.48	0.00144	6.54	0.351	0.00193	6.93	0.269	0.00156		0.05113	9.12	0.00346	9.12	0.0512	9.7217	0.0015826	9.7169	0.0536	9.9172	0.00413	9.9132
0.497	3.78	0.498	7.06	0.541	6.89		3.11	0.472	0.00144	6.61	0.342	0.00199	7	0.261	0.00157		0.0516	9.12	0.00345	9.12	0.0517	9.714	0.0016112	9.7107	0.0541	9.9053	0.00425	9.9058
0.502	3.85	0.503	7.11	0.545	6.85		3.15	0.464	0.00144	6.68	0.333	0.00205	7.07	0.252	0.00159		0.05207	9.12	0.00326	9.12	0.0522	9.7065	0.0016445	9.7045	0.0545	9.8957	0.00429	9.8984
0.507	3.92	0.508	7.12	0.55	6.97		3.18	0.456	0.00144	6.74	0.325	0.00209	7.14	0.244	0.00161		0.05254	9.11	0.00339	9.11	0.0526	9.6997	0.0016365	9.6982	0.055	9.8955	0.00417	9.8909
0.511	3.91	0.512	7.21	0.555	6.87		3.21	0.447	0.00144	6.81	0.316	0.00211	7.21	0.236	0.00164		0.05301	9.11	0.00345	9.11	0.0531	9.6949	0.001636	9.6919	0.0555	9.882	0.00426	9.8834
0.516	3.95	0.517	7.21	0.56	6.8		3.24	0.439	0.00145	6.88	0.308	0.00213	7.29	0.229	0.00167		0.05347	9.11	0.00341	9.11	0.0536	9.6887	0.00166	9.6856	0.056	9.8697	0.00443	9.8758
0.521	4.03	0.522	7.22	0.564	6.79		3.27	0.431	0.00146	6.95	0.299	0.00212	7.36	0.221	0.0017		0.05394	9.1	0.00332	9.1	0.0541	9.682	0.0016839	9.6793	0.0564	9.8618	0.00451	9.8683
0.525	4.06	0.526	7.24	0.569	6.98		3.31	0.422	0.00146	7.01	0.291	0.00211	7.43	0.214	0.00173		0.05441	9.1	0.00339	9.1	0.0545	9.6736	0.0016849	9.673	0.0569	9.8669	0.0044	9.8607
0.53	4.13	0.531	7.29	0.574	6.97		3.34	0.414	0.00147	7.08	0.282	0.00209	7.5	0.206	0.00176		0.05488	9.1	0.0034	9.1	0.055	9.6691	0.0016534	9.6666	0.0574	9.859	0.00438	9.8532
0.535	4.16	0.536	7.31	0.578	7.03		3.37	0.405	0.00149	7.15	0.274	0.00207	7.57	0.199	0.00179		0.05535	9.09	0.00346	9.09	0.0555	9.6603	0.0016677	9.6603	0.0578	9.8558	0.00439	9.8455
0.539	4.21	0.541	7.33	0.583	6.99		3.4	0.397	0.0015	7.22	0.265	0.00204	7.64	0.192	0.00182		0.05582	9.09	0.0033	9.09	0.056	9.6519	0.0017136	9.6539	0.0583	9.846	0.00457	9.838
0.544	4.23	0.545	7.31	0.588	6.99		3.43	0.389	0.00151	7.28	0.257	0.00201	7.71	0.185	0.00184		0.05629	9.09	0.00338	9.09	0.0564	9.6473	0.0017275	9.6475	0.0588	9.8389	0.00456	9.8303
0.549	4.29	0.55	7.36	0.593	6.85		3.46	0.38	0.00152	7.35	0.248	0.00199	7.79	0.179	0.00187		0.05676	9.08	0.00342	9.08	0.0569	9.6416	0.0017222	9.6411	0.0593	9.8231	0.00469	9.8227
0.554	4.31	0.555	7.34	0.597	6.78		3.5	0.372	0.00153	7.42	0.24	0.00197	7.86	0.172	0.00189		0.05723	9.08	0.00342	9.08	0.0574	9.6375	0.0016987	9.6348	0.0597	9.8118	0.00478	9.815
0.558	4.36	0.56	7.32	0.602	6.85		3.53	0.364	0.00154	7.49	0.231	0.00196	7.93	0.166	0.00191		0.0577	9.07	0.00339	9.08	0.0578	9.6283	0.0017188	9.6284	0.0602	9.8093	0.00483	9.8073
0.563	4.39	0.564	7.37	0.607	6.83		3.56	0.356	0.00155	7.55	0.222	0.00197	8	0.16	0.00193		0.05817	9.07	0.00341	9.07	0.0583	9.6238	0.0017669	9.622	0.0607	9.8013	0.00485	9.7996
0.568	4.42	0.569	7.39	0.612	6.83		3.59	0.348	0.00156	7.62	0.214	0.00198	8.07	0.154	0.00194		0.05864	9.07	0.00339	9.07	0.0588	9.6159	0.0017622	9.6156	0.0612	9.7948	0.00494	9.7919
0.572	4.51	0.574	7.45	0.616	6.73		3.62	0.34	0.00156	7.69	0.205	0.002	8.14	0.148	0.00196		0.05911	9.06	0.00358	9.07	0.0593	9.609	0.0017679	9.6092	0.0616	9.7818	0.005	9.7842
0.577	4.49	0.578	7.41	0.621	6.81		3.65	0.332	0.00157	7.75	0.197	0.00203	8.21	0.142	0.00197		0.05958	9.06	0.00344	9.06	0.0597	9.6032	0.0017779	9.6028	0.0621	9.7801	0.00509	9.7765
0.582	4.51	0.583	7.45	0.626	6.67		3.69	0.324	0.00157	7.82	0.189	0.00206	8.29	0.136	0.00198		0.06005	9.06	0.00343	9.06	0.0602	9.598	0.0018039	9.5964	0.0626	9.7646	0.00527	9.7687
0.586	4.61	0.588	7.44	0.63	6.56		3.72	0.317	0.00158	7.89	0.181	0.0021	8.36	0.131	0.00199		0.06051	9.06	0.00347	9.06	0.0607	9.5884	0.0018111	9.59	0.063	9.7508	0.00542	9.761
0.591	4.6	0.593	7.44	0.635	6.78		3.75	0.309	0.00158	7.96	0.172	0.00214	8.43	0.126	0.002		0.06098	9.06	0.00353	9.05	0.0612	9.583	0.0018406	9.5837	0.0635	9.7587	0.00517	9.7533
0.596	4.63	0.597	7.46	0.64	6.67		3.78	0.302	0.00158	8.02	0.165	0.00217	8.5	0.121	0.00201		0.06145	9.05	0.00346	9.05	0.0616	9.5759	0.0018281	9.5772	0.064	9.7448	0.00545	9.7456
0.6	4.67	0.602	7.49	0.645	6.63		3.81	0.294	0.00159	8.09	0.157	0.00221	8.57	0.116	0.00202		0.06192	9.05	0.00346	9.05	0.0621	9.572	0.0018683	9.5709	0.0645	9.7362	0.00554	9.7378
0.605	4.75	0.607	7.44	0.649	6.66		3.85	0.287	0.00159	8.16	0.149	0.00225	8.64	0.111	0.00202		0.06239	9.04	0.00356	9.04	0.0626	9.5641	0.0018963	9.5645	0.0649	9.7317	0.0056	9.73
0.61	4.8	0.612	7.46	0.654	6.6		3.88	0.28	0.00159	8.23	0.142	0.00228	8.71	0.106	0.00203		0.06286	9.04	0.00358	9.04	0.063	9.5605	0.0019061	9.5582	0.0654	9.7215	0.0055	9.7223
0.615	4.79	0.616	7.46	0.659	6.68		3.91	0.274	0.0016	8.29	0.135	0.00231	8.79	0.102	0.00203		0.06333	9.03	0.00366	9.04	0.0635	9.5507	0.0018853	9.5518	0.0659	9.7202	0.00565	9.7145
0.619	4.84	0.621	7.5	0.664	6.71		3.94	0.267	0.00161	8.36	0.128	0.00235	8.86	0.0974	0.00202		0.0638	9.03	0.00346	9.03	0.064	9.5457	0.0019475	9.5455	0.0664	9.7161	0.00572	9.7068
0.624	4.84	0.626	7.48	0.668	6.54		3.97	0.26	0.00162	8.43	0.122	0.00238	8.93	0.0932	0.00202		0.06427	9.03	0.00361	9.03	0.0645	9.5384	0.001966	9.5392	0.0668	9.699	0.00597	9.699
0.629	4.9	0.63	7.53	0.673	6.52		4	0.254	0.00163	8.5	0.116	0.00241	9	0.0891	0.00202		0.06474	9.03	0.00363	9.02	0.0649	9.5324	0.0019906	9.5329	0.0673	9.6913	0.00587	9.6913
0.633	4.9	0.635	7.47	0.678	6.63		4.04	0.248	0.00164	8.56	0.11	0.00244	9.07	0.0853	0.00201		0.06521	9.03	0.00363	9.02	0.0654	9.5265	0.0019326	9.5266	0.0678	9.6928	0.00594	9.6835
0.638	5.02	0.64	7.5	0.682	6.41		4.07	0.242	0.00166	8.63	0.104	0.00247	9.14	0.0816	0.002		0.06568	9.02	0.00359	9.02	0.0659	9.5164	0.002019	9.5204	0.0682	9.6717	0.00625	9.6758
0.643	5.05	0.645	7.48	0.687	6.34		4.1	0.236	0.00168	8.7	0.0988	0.00251	9.21	0.078	0.002		0.06615	9.01	0.0036	9.01	0.0664	9.5158	0.0020196	9.5141	0.0687	9.6611	0.00645	9.6681
0.647	5.07	0.649	7.49	0.692	6.45		4.13	0.23	0.00169	8.77	0.0939	0.00253	9.29	0.0746	0.00199		0.06662	9	0.00373	9.01	0.0668	9.5039	0.0020838	9.5079	0.0692	9.6628	0.00625	9.6604
0.652	5.14	0.654	7.5	0.697	6.54		4.16	0.224	0.00171	8.83	0.0892	0.00256	9.36	0.0714	0.00198		0.06709	9	0.0038	9.01	0.0673	9.5037	0.0020105	9.5017	0.0697	9.6628	0.00624	9.6526
0.657	5.12	0.659	7.43	0.701	6.27		4.2	0.219	0.00173	8.9	0.0848	0.00258	9.43	0.0683	0.00198		0.06755	9	0.00369	9	0.0678	9.4943	0.0020826	9.4955	0.0701	9.6384	0.00669	9.6449
0.661	5.13	0.663	7.53	0.706	6.4		4.23	0.213	0.00175	8.97	0.0807	0.0026	9.5	0.0654	0.00198		0.06802	8.99	0.00373	9	0.0682	9.4895	0.0021086	9.4893	0.0706	9.6415	0.00657	9.6372
0.666	5.1	0.668	7.43	0.711	6.37		4.26	0.208	0.00178	9.04	0.0769	0.00262	9.57	0.0626	0.00198		0.06849	9	0.00376	8.99	0.0687	9.4809	0.0021527	9.4832	0.0711	9.634	0.0067	9.6295
0.671	5.14	0.673	7.53	0.715	6.33		4.29	0.203	0.0018	9.1	0.0733	0.00262	9.64	0.0599	0.00198		0.06896	8.99	0.00384	8.99	0.0692	9.4753	0.0021201	9.4771	0.0716	9.6255	0.00656	9.6218
0.676	5.22	0.678	7.47	0.72	6.15		4.32	0.198	0.00182	9.17	0.0699	0.00263	9.71	0.0575	0.00199		0.06943	8.98	0.00384	8.99	0.0697	9.4702	0.002137	9.471	0.072	9.6068	0.00714	9.6142
0.68	5.18	0.682	7.49	0.725	6.16		4.35	0.193	0.00184	9.24	0.0666	0.00262	9.79	0.0551	0.002		0.0699	8.98	0.00378	8.98	0.0701	9.4683	0.002176	9.4649	0.0725	9.602	0.00716	9.6065
0.685	5.31	0.687	7.45	0.73	6.25		4.39	0.188	0.00186	9.31	0.0636	0.00262	9.86	0.0529	0.00201		0.07037	8.98	0.00387	8.98	0.0706	9.456	0.0022053	9.4588	0.073	9.6029	0.00703	9.5989
0.69	5.29	0.692	7.45	0.734	6.07		4.42	0.183	0.00187	9.37	0.0607	0.00261	9.93	0.0508	0.00202		0.07084	8.98	0.00386	8.98	0.0711	9.4564	0.0022092	9.4529	0.0734	9.5845	0.00722	9.5912
0.694	5.26	0.697	7.47	0.739	6.26		4.45	0.179	0.00189	9.44	0.0579	0.00261	10	0.0488	0.00204		0.07131	8.97	0.0039	8.97	0.0716	9.4451	0.0021701	9.4468	0.0739	9.5922	0.00727	9.5837
0.699	5.31	0.701	7.54	0.744	5.93		4.48	0.174	0.0019	9.51	0.0552	0.00261	10.1	0.0469	0.00205		0.07178	8.97	0.00379	8.97	0.072	9.4383	0.0022956	9.441	0.0744	9.5634	0.0077	9.576
0.704	5.34	0.706	7.43	0.749	6.24		4.51	0.17	0.00192	9.58	0.0526	0.00261	10.1	0.0451	0.00207		0.07225	8.96	0.00391	8.96	0.0725	9.4337	0.0022967	9.435	0.0749	9.5796	0.00746	9.5685
0.708	5.41	0.711	7.53	0.753	6.26		4.54	0.166	0.00193	9.64	0.0501	0.00262	10.2	0.0434	0.00209		0.07272	8.95	0.00403	8.96	0.073	9.4257	0.0022967	9.4292	0.0753	9.5758	0.00722	9.5609
0.713	5.42	0.715	7.44	0.758	5.97		4.58	0.161	0.00194	9.71	0.0476	0.00264	10.3	0.0418	0.0021		0.07319	8.96	0.00395	8.95	0.0734	9.4226	0.0022746	9.4232	0.0758	9.5499	0.00778	9.5534
0.718	5.51	0.72	7.42	0.763	5.97		4.61	0.157	0.00195	9.78	0.0451	0.00267	10.4	0.0402	0.00212		0.07366	8.95	0.00398	8.95	0.0739	9.4204	0.0023405	9.4175	0.0763	9.5446	0.00803	9.5458
0.722	5.44	0.725	7.44	0.767	6.05		4.64	0.153	0.00196	9.85	0.0427	0.0027	10.4	0.0388	0.00212		0.07413	8.95	0.00397	8.95	0.0744	9.412	0.0023592	9.4117	0.0768	9.5444	0.00784	9.5383
0.727	5.41	0.73	7.4	0.772	5.99		4.67	0.15	0.00197	9.91	0.0403	0.00273	10.5	0.0373	0.00213		0.07459	8.94	0.00412	8.94	0.0749	9.403	0.0024146	9.4059	0.0772	9.5352	0.00795	9.5308
0.732	5.56	0.734	7.44	0.777	5.97		4.7	0.146	0.00197	9.98	0.0379	0.00277	10.6	0.0359	0.00213		0.07506	8.94	0.00403	8.94	0.0753	9.397	0.0023494	9.4002	0.0777	9.528	0.00815	9.5234
0.737	5.52	0.739	7.5	0.782	5.7		4.74	0.142	0.00198	10.1	0.0355	0.00281	10.6	0.0346	0.00213		0.07553	8.94	0.00412	8.93	0.0758	9.3936	0.0024006	9.3945	0.0782	9.5031	0.00874	9.5159
0.741	5.53	0.744	7.45	0.786	5.92		4.77	0.138	0.00198	10.1	0.0332	0.00284	10.7	0.0332	0.00212		0.076	8.93	0.00407	8.93	0.0763	9.3894	0.0024676	9.3889	0.0786	9.5144	0.00838	9.5085
0.746	5.49	0.749	7.39	0.791	5.71		4.8	0.135	0.00198	10.2	0.0309	0.00287	10.8	0.0319	0.00211		0.07647	8.93	0.00412	8.93	0.0768	9.3811	0.0024417	9.3833	0.0791	9.4933	0.00879	9.5011
0.751	5.63	0.753	7.38	0.796	5.83		4.83	0.131	0.00199	10.3	0.0286	0.00288	10.9	0.0305	0.00209		0.07694	8.92	0.00427	8.92	0.0772	9.3759	0.0024533	9.3777	0.0796	9.4972	0.00849	9.4937
0.755	5.59	0.758	7.41	0.801	5.74		4.86	0.128	0.00199	10.3	0.0263	0.00289	10.9	0.0291	0.00206		0.07741	8.92	0.00419	8.92	0.0777	9.3739	0.0024809	9.3722	0.0801	9.485	0.00902	9.4864
0.76	5.59	0.763	7.43	0.805	5.83		4.89	0.124	0.00199	10.4	0.0242	0.00289	11	0.0277	0.00203		0.07788	8.92	0.00413	8.91	0.0782	9.3675	0.0025491	9.3667	0.0805	9.487	0.00882	9.479
0.765	5.6	0.767	7.38	0.81	5.73		4.93	0.121	0.00199	10.5	0.022	0.00288	11.1	0.0263	0.00199		0.07835	8.92	0.00417	8.91	0.0786	9.3568	0.0025577	9.3612	0.081	9.4746	0.00902	9.4717
0.769	5.58	0.772	7.39	0.815	5.52		4.96	0.118	0.00199	10.5	0.02	0.00286	11.1	0.0248	0.00193		0.07882	8.9	0.00437	8.9	0.0791	9.3545	0.0025717	9.3558	0.0815	9.4532	0.00936	9.4644
0.774	5.65	0.777	7.44	0.819	5.47		4.99	0.115	0.00199	10.6	0.0181	0.00285	11.2	0.0233	0.00187		0.07929	8.9	0.00437	8.9	0.0796	9.3529	0.0025151	9.3504	0.082	9.444	0.00973	9.4572
0.779	5.7	0.782	7.42	0.824	5.37		5.02	0.112	0.00198	10.7	0.0163	0.00284	11.3	0.0217	0.00179		0.07976	8.9	0.00427	8.9	0.0801	9.3409	0.0026599	9.345	0.0824	9.431	0.00982	9.45
0.783	5.74	0.786	7.33	0.829	5.5		5.05	0.108	0.00198	10.7	0.0146	0.00283	11.4	0.02	0.0017		0.08023	8.89	0.00431	8.89	0.0805	9.3388	0.0026268	9.3397	0.0829	9.4362	0.00985	9.4428
0.788	5.65	0.791	7.38	0.834	5.33		5.08	0.105	0.00198	10.8	0.013	0.00285	11.4	0.0182	0.00159		0.0807	8.89	0.00445	8.89	0.081	9.3334	0.0026392	9.3345	0.0834	9.4175	0.0102	9.4356
0.793	5.63	0.796	7.44	0.838	5.48		5.12	0.102	0.00197	10.9	0.0116	0.00287	11.5	0.0163	0.00147		0.08117	8.89	0.00444	8.88	0.0815	9.3277	0.0026359	9.3292	0.0838	9.4252	0.01	9.4285
0.798	5.7	0.801	7.32	0.843	5.41		5.15	0.0994	0.00197	10.9	0.0103	0.00291	11.6	0.0144	0.00133		0.08163	8.88	0.00442	8.88	0.082	9.3216	0.0027146	9.324	0.0843	9.4143	0.0102	9.4213
0.802	5.73	0.805	7.37	0.848	5.36		5.18	0.0965	0.00196	11	0.00911	0.00297	11.6	0.0123	0.00117		0.0821	8.88	0.00438	8.87	0.0824	9.3242	0.0026479	9.3189	0.0848	9.4053	0.0105	9.4143
0.807	5.73	0.81	7.37	0.853	5.29		5.21	0.0937	0.00196	11.1	0.0081	0.00302	11.7	0.0101	0.000981		0.08257	8.87	0.00455	8.87	0.0829	9.3146	0.0027398	9.3138	0.0853	9.3954	0.0105	9.4071
0.812	5.76	0.815	7.36	0.857	5.25		5.24	0.0908	0.00195	11.1	0.0072	0.00307	11.8	0.00776	0.000774		0.08304	8.87	0.00452	8.86	0.0834	9.307	0.0027454	9.3086	0.0857	9.3868	0.0107	9.4002
0.816	5.7	0.819	7.34	0.862	5.33		5.28	0.0881	0.00195	11.2	0.00643	0.0031	11.9	0.00532	0.000542		0.08351	8.86	0.00462	8.86	0.0838	9.3049	0.0027644	9.3036	0.0862	9.389	0.0107	9.3931
0.821	5.81	0.824	7.47	0.867	5.46		5.31	0.0853	0.00194	11.3	0.00575	0.00309	11.9	0.00273	0.000284		0.08398	8.85	0.00459	8.86	0.0843	9.2961	0.0027983	9.2986	0.0867	9.3944	0.0106	9.3862
0.826	5.78	0.829	7.39	0.871	5.17		5.34	0.0826	0.00194	11.3	0.00515	0.00304	12	0	0		0.08445	8.85	0.00465	8.85	0.0848	9.2976	0.0028026	9.2936	0.0871	9.3661	0.0111	9.3792
0.83	5.78	0.834	7.35	0.876	5.31		5.37	0.08	0.00194	11.4	0.00459	0.00292					0.08492	8.85	0.00472	8.85	0.0853	9.2873	0.0028187	9.2887	0.0876	9.3726	0.011	9.3723
0.835	5.78	0.838	7.39	0.881	5.39		5.4	0.0774	0.00194	11.5	0.00404	0.00272					0.08539	8.84	0.0048	8.84	0.0857	9.2817	0.0028387	9.2838	0.0881	9.375	0.011	9.3654
0.84	5.68	0.843	7.33	0.886	5.41		5.43	0.0748	0.00195	11.5	0.00347	0.00243					0.08586	8.83	0.00475	8.84	0.0862	9.2751	0.0029015	9.2789	0.0886	9.3719	0.011	9.3586
0.845	5.78	0.848	7.44	0.89	5.27		5.47	0.0723	0.00195	11.6	0.00283	0.00202					0.08633	8.84	0.00471	8.83	0.0867	9.2763	0.0029047	9.2741	0.089	9.3561	0.0114	9.3518
0.849	5.76	0.853	7.34	0.895	5.35		5.5	0.0698	0.00196	11.7	0.00207	0.00149					0.0868	8.83	0.00488	8.83	0.0871	9.2673	0.0029053	9.2693	0.0895	9.358	0.0111	9.345
0.854	5.72	0.857	7.33	0.9	5.06		5.53	0.0673	0.00197	11.7	0.00114	0.00082					0.08727	8.82	0.00492	8.82	0.0876	9.2692	0.002895	9.2646	0.09	9.3288	0.0121	9.3382
0.859	5.68	0.862	7.3	0.905	5.19		5.56	0.0649	0.00199	11.8	0	0					0.08774	8.82	0.00474	8.82	0.0881	9.2579	0.0029846	9.2598	0.0905	9.335	0.0118	9.3315
0.863	5.81	0.867	7.4	0.909	5.27		5.59	0.0626	0.002								0.08821	8.82	0.00485	8.81	0.0886	9.252	0.0030111	9.2552	0.0909	9.3372	0.0119	9.3248
0.868	5.77	0.871	7.33	0.914	5.05		5.63	0.0603	0.00202								0.08867	8.81	0.00505	8.81	0.089	9.2503	0.0030253	9.2505	0.0914	9.3149	0.0123	9.3182
0.873	5.75	0.876	7.44	0.919	5.01		5.66	0.058	0.00204								0.08914	8.8	0.00506	8.8	0.0895	9.2466	0.0029581	9.2459	0.0919	9.3062	0.0125	9.3116
0.877	5.84	0.881	7.33	0.923	4.98		5.69	0.0558	0.00206								0.08961	8.8	0.00501	8.8	0.09	9.2421	0.003052	9.2413	0.0923	9.2997	0.0127	9.305
0.882	5.85	0.886	7.3	0.928	5.1		5.72	0.0536	0.00209								0.09008	8.8	0.00504	8.8	0.0905	9.2362	0.0030596	9.2368	0.0928	9.3057	0.0127	9.2985
0.887	5.76	0.89	7.35	0.933	4.95		5.75	0.0515	0.00211								0.09055	8.79	0.00517	8.79	0.0909	9.2362	0.0030886	9.2322	0.0933	9.288	0.0129	9.292
0.891	5.76	0.895	7.37	0.938	4.95		5.78	0.0494	0.00213								0.09102	8.79	0.00513	8.79	0.0914	9.2285	0.003092	9.2278	0.0938	9.2839	0.013	9.2855
0.896	5.74	0.9	7.37	0.942	4.79		5.82	0.0474	0.00215								0.09149	8.78	0.00517	8.78	0.0919	9.2219	0.0031207	9.2233	0.0942	9.265	0.0137	9.2791
0.901	5.79	0.905	7.35	0.947	4.78		5.85	0.0454	0.00217								0.09196	8.78	0.00523	8.78	0.0923	9.2186	0.0031506	9.2189	0.0947	9.2594	0.014	9.2727
0.906	5.77	0.909	7.42	0.952	4.67		5.88	0.0435	0.00219								0.09243	8.78	0.00516	8.77	0.0928	9.2161	0.0032035	9.2144	0.0952	9.2452	0.0143	9.2663
0.91	5.81	0.914	7.37	0.957	4.6		5.91	0.0417	0.0022								0.0929	8.78	0.00532	8.77	0.0933	9.207	0.0031868	9.2101	0.0957	9.2343	0.0144	9.26
0.915	5.77	0.919	7.33	0.961	4.61		5.94	0.0399	0.00221								0.09337	8.76	0.00544	8.76	0.0938	9.2097	0.003165	9.2057	0.0961	9.2311	0.0147	9.2537
0.92	5.76	0.923	7.35	0.966	4.83		5.97	0.0381	0.00222								0.09384	8.75	0.00532	8.76	0.0942	9.2031	0.0032229	9.2014	0.0966	9.2468	0.0141	9.2475
0.924	5.89	0.928	7.39	0.971	4.49		6.01	0.0364	0.00223								0.09431	8.76	0.0054	8.75	0.0947	9.195	0.0033075	9.1971	0.0971	9.2116	0.0155	9.2413
0.929	5.85	0.933	7.31	0.975	4.72		6.04	0.0348	0.00223								0.09478	8.74	0.00559	8.75	0.0952	9.1886	0.0033147	9.1929	0.0975	9.2288	0.0144	9.2351
0.934	5.74	0.938	7.43	0.98	4.56		6.07	0.0332	0.00223								0.09525	8.75	0.00548	8.74	0.0957	9.1868	0.0032803	9.1886	0.098	9.2094	0.0153	9.229
0.938	5.64	0.942	7.39	0.985	4.84		6.1	0.0316	0.00223								0.09571	8.74	0.00541	8.74	0.0961	9.1858	0.0033279	9.1844	0.0985	9.2312	0.0146	9.223
0.943	5.83	0.947	7.32	0.99	4.76		6.13	0.0301	0.00222								0.09618	8.73	0.00562	8.73	0.0966	9.1798	0.0033457	9.1803	0.099	9.2201	0.015	9.2169
0.948	5.67	0.952	7.29	0.994	4.93		6.17	0.0287	0.00221								0.09665	8.74	0.00562	8.73	0.0971	9.1759	0.0034337	9.1761	0.0994	9.2313	0.0142	9.2109
0.952	5.82	0.957	7.33	0.999	4.69		6.2	0.0273	0.0022								0.09712	8.73	0.00576	8.72	0.0975	9.1728	0.0033167	9.172	0.0999	9.2053	0.0154	9.2049
0.957	5.79	0.961	7.39	1	4.65		6.23	0.026	0.00219								0.09759	8.72	0.00565	8.72	0.098	9.1635	0.0034396	9.1678	0.1004	9.1976	0.0156	9.1991
0.962	5.71	0.966	7.36	1.01	4.9		6.26	0.0247	0.00218								0.09806	8.71	0.00583	8.71	0.0985	9.1613	0.003473	9.1638	0.1009	9.2158	0.015	9.1931
0.967	5.82	0.971	7.36	1.01	4.23		6.29	0.0234	0.00216								0.09853	8.7	0.00599	8.71	0.099	9.1618	0.0034716	9.1597	0.1013	9.1482	0.0171	9.1874
0.971	5.7	0.975	7.38	1.02	4.85		6.32	0.0222	0.00215								0.099	8.7	0.00602	8.7	0.0994	9.1577	0.0033936	9.1557	0.1018	9.2037	0.0151	9.1816
0.976	5.71	0.98	7.3	1.02	4.7		6.36	0.0211	0.00213								0.09947	8.69	0.00598	8.7	0.0999	9.1526	0.0035035	9.1516	0.1023	9.1853	0.016	9.1759
0.981	5.62	0.985	7.33	1.03	4.41		6.39	0.02	0.00212								0.09994	8.69	0.00607	8.69	0.1004	9.1526	0.0035038	9.1476	0.1027	9.1538	0.017	9.1701
0.985	5.6	0.99	7.41	1.03	4.38		6.42	0.0189	0.00211								0.10041	8.69	0.00608	8.69	0.1009	9.1442	0.003569	9.1436	0.1032	9.147	0.0173	9.1645
0.99	5.58	0.994	7.41	1.04	4.5		6.45	0.0179	0.00209								0.10088	8.69	0.00613	8.68	0.1013	9.1385	0.0035326	9.1397	0.1037	9.1547	0.0167	9.1589
0.995	5.56	0.999	7.39	1.04	4.46		6.48	0.0169	0.00208								0.10135	8.68	0.00613	8.68	0.1018	9.1332	0.0035745	9.1357	0.1042	9.1469	0.0173	9.1534
0.999	5.55	1	7.46	1.05	4.7		6.51	0.0159	0.00207								0.10182	8.67	0.00618	8.67	0.1023	9.1351	0.0036312	9.1318	0.1046	9.166	0.0165	9.1478
1	5.62	1.01	7.39	1.05	4.41		6.55	0.015	0.00205								0.10229	8.66	0.00641	8.67	0.1027	9.1246	0.0036559	9.1279	0.1051	9.1345	0.0178	9.1424
1.01	5.69	1.01	7.36	1.06	4.5		6.58	0.014	0.00204								0.10275	8.67	0.00636	8.66	0.1032	9.1205	0.0036898	9.124	0.1056	9.139	0.017	9.137
1.01	5.61	1.02	7.34	1.06	4.62		6.61	0.0132	0.00202								0.10322	8.66	0.00646	8.66	0.1037	9.1199	0.0036347	9.1201	0.1061	9.147	0.0172	9.1316
1.02	5.53	1.02	7.44	1.07	4.49		6.64	0.0123	0.002								0.10369	8.65	0.00649	8.65	0.1042	9.1121	0.0037452	9.1163	0.1065	9.1304	0.0179	9.1263
1.02	5.5	1.03	7.33	1.07	4.61		6.67	0.0115	0.00197								0.10416	8.65	0.00657	8.65	0.1046	9.108	0.0037748	9.1125	0.107	9.1381	0.0174	9.121
1.03	5.56	1.03	7.33	1.07	4.46		6.71	0.0106	0.00194								0.10463	8.64	0.0066	8.64	0.1051	9.1071	0.0037902	9.1086	0.1075	9.1195	0.0177	9.1158
1.03	5.54	1.04	7.39	1.08	4.13		6.74	0.00983	0.0019								0.1051	8.64	0.0066	8.64	0.1056	9.1011	0.0037042	9.1048	0.1079	9.0823	0.0198	9.1106
1.04	5.41	1.04	7.32	1.08	4.38		6.77	0.00904	0.00185								0.10557	8.63	0.00666	8.63	0.1061	9.1013	0.0038086	9.1011	0.1084	9.104	0.0189	9.1055
1.04	5.49	1.05	7.32	1.09	4.14		6.8	0.00826	0.00179								0.10604	8.63	0.00667	8.62	0.1065	9.1017	0.0038085	9.0973	0.1089	9.0758	0.0198	9.1004
1.05	5.47	1.05	7.37	1.09	4.31		6.83	0.00749	0.00172								0.10651	8.61	0.00698	8.62	0.107	9.0939	0.0038558	9.0935	0.1094	9.0895	0.019	9.0954
1.05	5.54	1.06	7.33	1.1	4.45		6.86	0.00673	0.00164								0.10698	8.62	0.00693	8.61	0.1075	9.0908	0.0037703	9.0898	0.1098	9.1002	0.0186	9.0904
1.06	5.43	1.06	7.4	1.1	4.54		6.9	0.00598	0.00153								0.10745	8.62	0.00686	8.61	0.1079	9.081	0.00396	9.086	0.1103	9.1046	0.0188	9.0854
1.06	5.51	1.07	7.48	1.11	4.22		6.93	0.00523	0.00142								0.10792	8.61	0.00692	8.6	0.1084	9.0829	0.0039348	9.0823	0.1108	9.0698	0.0199	9.0805
1.07	5.31	1.07	7.41	1.11	4.45		6.96	0.00448	0.00128								0.10839	8.59	0.0073	8.6	0.1089	9.0862	0.0038457	9.0786	0.1113	9.0887	0.019	9.0757
1.07	5.45	1.07	7.42	1.12	4.45		6.99	0.00373	0.00112								0.10886	8.59	0.00728	8.59	0.1094	9.0746	0.0039113	9.0749	0.1117	9.0851	0.0191	9.0709
1.07	5.42	1.08	7.32	1.12	4.35		7.02	0.00299	0.000945								0.10933	8.58	0.00735	8.59	0.1098	9.069	0.003966	9.0712	0.1122	9.0721	0.0199	9.0661
1.08	5.4	1.08	7.41	1.13	4.22		7.06	0.00224	0.000745								0.10979	8.58	0.0073	8.58	0.1103	9.0648	0.0040794	9.0676	0.1127	9.0551	0.0206	9.0614
1.08	5.23	1.09	7.54	1.13	4.37		7.09	0.0015	0.000522								0.11026	8.58	0.00743	8.58	0.1108	9.0612	0.0040384	9.0639	0.1131	9.0665	0.0202	9.0568
1.09	5.29	1.09	7.4	1.14	4.34		7.12	0.000749	0.000274								0.11073	8.58	0.00751	8.57	0.1113	9.0604	0.0040236	9.0603	0.1136	9.06	0.0198	9.0521
1.09	5.2	1.1	7.37	1.14	4.04		7.15	0	0								0.1112	8.57	0.0076	8.57	0.1117	9.0536	0.0040715	9.0566	0.1141	9.0247	0.0221	9.0476
1.1	5.23	1.1	7.36	1.15	4.51												0.11167	8.56	0.00761	8.56	0.1122	9.0559	0.004095	9.053	0.1146	9.0688	0.0198	9.043
1.1	5.24	1.11	7.36	1.15	4.53												0.11214	8.56	0.00762	8.56	0.1127	9.0484	0.0041424	9.0494	0.115	9.0673	0.0199	9.0386
1.11	5.25	1.11	7.41	1.16	4.19												0.11261	8.56	0.00776	8.55	0.1131	9.0468	0.0041779	9.0458	0.1155	9.0306	0.0212	9.0341
1.11	5.21	1.12	7.36	1.16	4.02												0.11308	8.56	0.00774	8.55	0.1136	9.0421	0.0040564	9.0422	0.116	9.0089	0.0226	9.0297
1.12	5.11	1.12	7.46	1.16	4.2												0.11355	8.53	0.00801	8.54	0.1141	9.041	0.0041947	9.0387	0.1165	9.0239	0.022	9.0254
1.12	5.21	1.13	7.4	1.17	4												0.11402	8.54	0.00793	8.53	0.1146	9.0308	0.0042543	9.0351	0.1169	8.9994	0.0229	9.0211
1.13	5.18	1.13	7.43	1.17	4.22												0.11449	8.54	0.00806	8.53	0.115	9.0306	0.004266	9.0315	0.1174	9.0189	0.0218	9.0168
1.13	5.26	1.14	7.41	1.18	4.21												0.11496	8.53	0.00822	8.52	0.1155	9.0235	0.0042282	9.028	0.1179	9.0151	0.0222	9.0126
1.14	5.01	1.14	7.46	1.18	4.19												0.11543	8.52	0.00812	8.52	0.116	9.0234	0.0043026	9.0244	0.1183	9.0087	0.0224	9.0084
1.14	5.07	1.15	7.34	1.19	4.38												0.1159	8.51	0.00838	8.51	0.1165	9.0154	0.0044062	9.0209	0.1188	9.0246	0.0215	9.0043
1.14	5.12	1.15	7.4	1.19	4.37												0.11637	8.51	0.00848	8.51	0.1169	9.0185	0.0043051	9.0174	0.1193	9.0204	0.0216	9.0002
1.15	5.04	1.16	7.34	1.2	4.04												0.11683	8.5	0.00868	8.5	0.1174	9.0126	0.004343	9.0138	0.1198	8.9828	0.0236	8.9961
1.15	5.04	1.16	7.4	1.2	4.34												0.1173	8.49	0.0087	8.5	0.1179	9.0146	0.004361	9.0104	0.1202	9.0107	0.0223	8.9921
1.16	4.93	1.16	7.32	1.21	4.04												0.11777	8.48	0.00878	8.49	0.1183	9.009	0.0043855	9.0069	0.1207	8.9762	0.024	8.9881
1.16	4.98	1.17	7.44	1.21	3.9												0.11824	8.48	0.00892	8.49	0.1188	9.0125	0.0043455	9.0034	0.1212	8.9569	0.0259	8.9841
1.17	4.96	1.17	7.39	1.22	3.75												0.11871	8.48	0.00911	8.48	0.1193	8.992	0.0045041	8.9999	0.1217	8.9364	0.0276	8.9802
1.17	4.81	1.18	7.49	1.22	4.19												0.11918	8.47	0.00906	8.47	0.1198	8.9956	0.0044785	8.9964	0.1221	8.9813	0.0255	8.9763
1.18	4.8	1.18	7.45	1.23	3.91												0.11965	8.48	0.00871	8.47	0.1202	8.9889	0.0045713	8.993	0.1226	8.9488	0.0277	8.9725
1.18	4.78	1.19	7.57	1.23	4.03												0.12012	8.46	0.00949	8.46	0.1207	8.9927	0.004515	8.9895	0.1231	8.9583	0.0274	8.9687
1.19	4.81	1.19	7.28	1.24	4.16												0.12059	8.47	0.00968	8.46	0.1212	8.9878	0.0047161	8.9861	0.1235	8.9683	0.0267	8.9649
1.19	4.82	1.2	7.4	1.24	4.06												0.12106	8.45	0.01	8.45	0.1217	8.9856	0.0048054	8.9826	0.124	8.9551	0.028	8.9611
1.2	4.91	1.2	7.34	1.24	4.15												0.12153	8.45	0.01	8.45	0.1221	8.9832	0.0049547	8.9792	0.1245	8.9608	0.0281	8.9574
1.2	4.72	1.21	7.47	1.25	4.6												0.122	8.44	0.0105	8.44	0.1226	8.9753	0.0050699	8.9758	0.125	9.0024	0.0258	8.9537
1.21	4.83	1.21	7.44	1.25	3.72												0.12247	8.45	0.0105	8.44	0.1231	8.976	0.0051292	8.9724	0.1254	8.9074	0.0316	8.95
1.21	4.75	1.22	7.46	1.26	4.32												0.12294	8.44	0.0108	8.43	0.1235	8.9763	0.005106	8.9689	0.1259	8.9684	0.028	8.9463
1.22	4.77	1.22	7.48	1.26	4.05												0.12341	8.43	0.011	8.42	0.124	8.9616	0.0053744	8.9656	0.1264	8.9372	0.0303	8.9427
1.22	4.68	1.23	7.4	1.27	3.85												0.12387	8.42	0.0115	8.42	0.1245	8.9676	0.0053747	8.9621	0.1268	8.9125	0.0325	8.9391
1.22	4.84	1.23	7.47	1.27	4.25												0.12434	8.41	0.0119	8.41	0.125	8.9644	0.0054707	8.9588	0.1273	8.9515	0.0288	8.9355
1.23	4.74	1.24	7.53	1.28	4.06												0.12481	8.41	0.012	8.41	0.1254	8.952	0.0055391	8.9554	0.1278	8.9285	0.0292	8.932
1.23	4.62	1.24	7.34	1.28	4.23												0.12528	8.4	0.012	8.4	0.1259	8.9578	0.0055593	8.952	0.1283	8.9428	0.0283	8.9284
1.24	4.58	1.24	7.5	1.29	4.08												0.12575	8.41	0.012	8.4	0.1264	8.9507	0.0056853	8.9486	0.1287	8.9239	0.0291	8.9249
1.24	4.52	1.25	7.5	1.29	4.2												0.12622	8.4	0.0124	8.39	0.1268	8.939	0.0059261	8.9452	0.1292	8.9339	0.0275	8.9214
1.25	4.54	1.25	7.34	1.3	4.36												0.12669	8.4	0.012	8.39	0.1273	8.9429	0.0057001	8.9419	0.1297	8.9468	0.0262	8.9179
1.25	4.44	1.26	7.5	1.3	3.89												0.12716	8.4	0.0113	8.38	0.1278	8.9407	0.0054929	8.9385	0.1302	8.8943	0.0301	8.9144
1.26	4.6	1.26	7.43	1.31	3.83												0.12763	8.38	0.0118	8.37	0.1283	8.9375	0.0055514	8.9351	0.1306	8.8837	0.0306	8.9109
1.26	4.52	1.27	7.29	1.31	3.92												0.1281	8.36	0.0123	8.37	0.1287	8.9305	0.005532	8.9318	0.1311	8.8915	0.0297	8.9075
1.27	4.57	1.27	7.41	1.32	3.63												0.12857	8.37	0.0118	8.36	0.1292	8.9325	0.0053405	8.9285	0.1316	8.8547	0.0312	8.9041
1.27	4.66	1.28	7.43	1.32	3.8												0.12904	8.33	0.0128	8.36	0.1297	8.9279	0.0052868	8.9251	0.132	8.871	0.0307	8.9006
1.28	4.4	1.28	7.43	1.33	3.93												0.12951	8.35	0.0119	8.35	0.1302	8.9253	0.0054183	8.9218	0.1325	8.8831	0.0299	8.8972
1.28	4.24	1.29	7.36	1.33	3.78												0.12998	8.38	0.0115	8.35	0.1306	8.9119	0.0055255	8.9184	0.133	8.8635	0.0309	8.8938
1.29	4.44	1.29	7.45	1.33	4.08												0.13045	8.36	0.0117	8.34	0.1311	8.9104	0.0054901	8.9151	0.1335	8.8928	0.0282	8.8904
1.29	4.09	1.3	7.43	1.34	3.55												0.13091	8.34	0.0123	8.33	0.1316	8.9113	0.0052753	8.9118	0.1339	8.8296	0.0332	8.887
1.3	4.26	1.3	7.43	1.34	4.41												0.13138	8.34	0.0118	8.33	0.132	8.9031	0.0054955	8.9084	0.1344	8.9209	0.0272	8.8837
1.3	4.57	1.31	7.26	1.35	3.38												0.13185	8.34	0.0119	8.32	0.1325	8.9008	0.0055112	8.9051	0.1349	8.8023	0.0353	8.8803
1.3	4.45	1.31	7.29	1.35	4.43												0.13232	8.34	0.012	8.32	0.133	8.8966	0.0055031	8.9018	0.1354	8.9166	0.0265	8.8769
1.31	4.23	1.32	7.36	1.36	4.18												0.13279	8.31	0.013	8.31	0.1335	8.9011	0.0053306	8.8985	0.1358	8.8882	0.0288	8.8735
1.31	4.34	1.32	7.27	1.36	3.52												0.13326	8.31	0.0127	8.31	0.1339	8.9005	0.0054236	8.8951	0.1363	8.8105	0.0348	8.8702
1.32	4.36	1.33	7.28	1.37	4.42												0.13373	8.31	0.0127	8.3	0.1344	8.8953	0.0055475	8.8918	0.1368	8.9066	0.0274	8.8668
1.32	4.33	1.33	7.27	1.37	4.34												0.1342	8.3	0.0131	8.3	0.1349	8.8896	0.0055348	8.8885	0.1372	8.8959	0.028	8.8634
1.33	4.07	1.33	7.39	1.38	4.29												0.13467	8.3	0.013	8.29	0.1354	8.8909	0.0053993	8.8852	0.1377	8.8877	0.0281	8.8601
1.33	4.09	1.34	7.44	1.38	3.9												0.13514	8.29	0.0133	8.28	0.1358	8.8803	0.0056129	8.8818	0.1382	8.8434	0.0319	8.8567
1.34	4.14	1.34	7.4	1.39	3.95												0.13561	8.28	0.0132	8.28	0.1363	8.8753	0.0057334	8.8785	0.1387	8.8458	0.0312	8.8534
1.34	4.07	1.35	7.35	1.39	4.03												0.13608	8.29	0.0131	8.27	0.1368	8.8729	0.0056796	8.8752	0.1391	8.8514	0.0312	8.85
1.35	4.11	1.35	7.43	1.4	3.83												0.13655	8.28	0.0137	8.27	0.1372	8.881	0.0055487	8.8719	0.1396	8.826	0.0321	8.8467
1.35	4.03	1.36	7.3	1.4	4.18												0.13702	8.26	0.0142	8.26	0.1377	8.8676	0.0056225	8.8685	0.1401	8.8615	0.0301	8.8433
1.36	4.02	1.36	7.27	1.41	4.46												0.13749	8.24	0.0144	8.26	0.1382	8.8628	0.005829	8.8652	0.1406	8.8867	0.0283	8.8399
1.36	4.13	1.37	7.28	1.41	4.04												0.13795	8.24	0.0144	8.25	0.1387	8.8554	0.0058285	8.8619	0.141	8.841	0.0317	8.8366
1.37	4	1.37	7.46	1.41	3.95												0.13842	8.25	0.0142	8.24	0.1391	8.8551	0.0059127	8.8585	0.1415	8.8286	0.0316	8.8332
1.37	3.85	1.38	7.29	1.42	3.82												0.13889	8.26	0.0142	8.24	0.1396	8.8565	0.0057237	8.8552	0.142	8.8104	0.0337	8.8298
1.37	3.75	1.38	7.26	1.42	4.04												0.13936	8.26	0.0136	8.23	0.1401	8.8544	0.0058376	8.8519	0.1424	8.8318	0.0321	8.8265
1.38	3.79	1.39	7.18	1.43	3.93												0.13983	8.25	0.014	8.23	0.1406	8.8505	0.0058684	8.8485	0.1429	8.8173	0.0329	8.8231
1.38	3.87	1.39	7.23	1.43	3.79												0.1403	8.24	0.0143	8.22	0.141	8.8479	0.0059518	8.8452	0.1434	8.7988	0.0337	8.8197
1.39	3.95	1.4	7.3	1.44	3.54												0.14077	8.22	0.0152	8.22	0.1415	8.8466	0.005782	8.8418	0.1439	8.7658	0.0371	8.8163
1.39	4.05	1.4	7.32	1.44	3.98												0.14124	8.22	0.0152	8.21	0.142	8.829	0.0061594	8.8385	0.1443	8.8148	0.0331	8.8129
1.4	3.96	1.41	7.3	1.45	3.58												0.14171	8.21	0.0152	8.2	0.1424	8.835	0.0060758	8.8351	0.1448	8.7653	0.0368	8.8095
1.4	3.93	1.41	7.3	1.45	4.31												0.14218	8.22	0.0152	8.2	0.1429	8.8351	0.0060154	8.8317	0.1453	8.843	0.0303	8.8061
1.41	3.75	1.41	7.33	1.46	3.79												0.14265	8.19	0.0161	8.19	0.1434	8.8246	0.0060285	8.8284	0.1458	8.7848	0.0352	8.8027
1.41	3.73	1.42	7.09	1.46	4.01												0.14312	8.19	0.0159	8.19	0.1439	8.8317	0.0060543	8.825	0.1462	8.8064	0.0333	8.7993
1.42	3.68	1.42	7.23	1.47	3.86												0.14359	8.19	0.0159	8.18	0.1443	8.8189	0.0062353	8.8216	0.1467	8.7864	0.0351	8.7959
1.42	3.8	1.43	7.28	1.47	3.69												0.14406	8.17	0.0165	8.18	0.1448	8.8219	0.0061364	8.8183	0.1472	8.7642	0.0364	8.7925
1.43	3.6	1.43	7.16	1.48	3.51												0.14453	8.17	0.0166	8.17	0.1453	8.8099	0.0062133	8.8149	0.1476	8.7404	0.0385	8.7891
1.43	3.61	1.44	7.32	1.48	4.82												0.14499	8.16	0.0172	8.17	0.1458	8.813	0.006243	8.8115	0.1481	8.8746	0.0282	8.7857
1.44	3.6	1.44	7.16	1.49	3.51												0.14546	8.18	0.016	8.16	0.1462	8.8023	0.0063691	8.8081	0.1486	8.7345	0.0393	8.7823
1.44	3.51	1.45	7.25	1.49	3.23												0.14593	8.16	0.0167	8.15	0.1467	8.7971	0.0064859	8.8047	0.1491	8.6952	0.0429	8.7789
1.45	3.55	1.45	7.1	1.5	3.88												0.1464	8.14	0.018	8.15	0.1472	8.8088	0.0062284	8.8012	0.1495	8.7727	0.0352	8.7754
1.45	3.46	1.46	7.2	1.5	4.13												0.14687	8.12	0.0185	8.14	0.1476	8.7918	0.0064744	8.7978	0.15	8.7968	0.0334	8.772
1.45	3.6	1.46	7.07	1.5	3.61												0.14734	8.13	0.0176	8.14	0.1481	8.7984	0.0063659	8.7944	0.1505	8.7351	0.0403	8.7686
1.46	3.53	1.47	7.03	1.51	3.87												0.14781	8.12	0.0181	8.13	0.1486	8.7816	0.0066549	8.7909	0.151	8.7634	0.0385	8.7652
1.46	3.34	1.47	7.27	1.51	3.87												0.14828	8.1	0.0193	8.13	0.1491	8.7879	0.0065559	8.7875	0.1514	8.7599	0.0388	8.7618
1.47	3.27	1.48	7.03	1.52	3.47												0.14875	8.13	0.0183	8.12	0.1495	8.7854	0.0064643	8.784	0.1519	8.7102	0.0442	8.7583
1.47	3.35	1.48	7.19	1.52	3.89												0.14922	8.1	0.0186	8.11	0.15	8.7775	0.0065993	8.7806	0.1524	8.7571	0.0405	8.7549
1.48	3.3	1.49	6.96	1.53	3.99												0.14969	8.13	0.0183	8.11	0.1505	8.7686	0.0070212	8.7771	0.1528	8.7653	0.0401	8.7515
1.48	3.17	1.49	7.11	1.53	4.17												0.15016	8.13	0.019	8.1	0.151	8.7794	0.0070137	8.7736	0.1533	8.7826	0.037	8.7481
1.49	3.37	1.5	7.11	1.54	3.89												0.15063	8.15	0.0182	8.1	0.1514	8.7725	0.007106	8.7701	0.1538	8.7487	0.0393	8.7447
1.49	3.22	1.5	7.03	1.54	4.18												0.1511	8.1	0.0203	8.09	0.1519	8.7607	0.0073989	8.7666	0.1543	8.7774	0.0367	8.7413
1.5	3.4	1.5	6.93	1.55	3.65												0.15157	8.09	0.0211	8.09	0.1524	8.7589	0.0075906	8.7631	0.1547	8.7165	0.0421	8.7379
1.5	3.42	1.51	7.15	1.55	3.94												0.15203	8.06	0.0232	8.08	0.1528	8.7639	0.0075577	8.7596	0.1552	8.7473	0.0385	8.7345
1.51	3.66	1.51	7.08	1.56	3.68												0.1525	8.08	0.0218	8.08	0.1533	8.7462	0.0075603	8.7561	0.1557	8.7147	0.0407	8.7311
1.51	3.29	1.52	6.93	1.56	4.18												0.15297	8.09	0.0205	8.07	0.1538	8.7577	0.0072556	8.7526	0.1562	8.7677	0.036	8.7277
1.52	3.21	1.52	6.95	1.57	3.38												0.15344	8.07	0.0212	8.06	0.1543	8.7622	0.0071417	8.749	0.1566	8.6718	0.0452	8.7243
1.52	3.01	1.53	7.07	1.57	3.72												0.15391	8.05	0.0222	8.06	0.1547	8.7448	0.0074184	8.7455	0.1571	8.7112	0.0403	8.721
1.53	3.18	1.53	6.83	1.58	3.54												0.15438	8.07	0.0214	8.05	0.1552	8.7448	0.0072819	8.7419	0.1576	8.6871	0.042	8.7176
1.53	3.29	1.54	7.06	1.58	3.68												0.15485	8.08	0.0206	8.05	0.1557	8.7282	0.0074107	8.7383	0.158	8.702	0.0411	8.7143
1.53	3.13	1.54	7.17	1.59	3.34												0.15532	8.05	0.0212	8.04	0.1562	8.7486	0.0070606	8.7348	0.1585	8.6572	0.0459	8.711
1.54	3	1.55	6.93	1.59	3.5												0.15579	8.03	0.022	8.04	0.1566	8.7234	0.0075209	8.7312	0.159	8.6748	0.0443	8.7076
1.54	3.16	1.55	6.98	1.59	4.07												0.15626	8.06	0.0209	8.03	0.1571	8.7196	0.0074203	8.7276	0.1595	8.7377	0.0372	8.7043
1.55	3.25	1.56	6.76	1.6	3.83												0.15673	8.07	0.0204	8.03	0.1576	8.7108	0.0074414	8.724	0.1599	8.7082	0.0405	8.701
1.55	3.08	1.56	7.12	1.6	3.75												0.1572	8.04	0.0209	8.02	0.158	8.714	0.0074592	8.7204	0.1604	8.6961	0.042	8.6978
1.56	2.98	1.57	6.76	1.61	3.95												0.15767	8.02	0.0225	8.02	0.1585	8.6969	0.0078346	8.7167	0.1609	8.7165	0.0401	8.6945
1.56	3.18	1.57	6.75	1.61	4.02												0.15814	8.02	0.0227	8.01	0.159	8.7177	0.0074987	8.7131	0.1614	8.7215	0.0384	8.6913
1.57	3.24	1.58	6.65	1.62	2.85												0.15861	8.05	0.0214	8	0.1595	8.7044	0.0075091	8.7095	0.1618	8.5703	0.055	8.688
1.57	3.11	1.58	6.74	1.62	3.36												0.15907	8.01	0.0226	8	0.1599	8.7085	0.00756	8.7058	0.1623	8.6391	0.0475	8.6848
1.58	2.95	1.59	6.52	1.63	3.61												0.15954	8.01	0.0231	7.99	0.1604	8.7095	0.0076179	8.7022	0.1628	8.6681	0.0446	8.6816
1.58	2.97	1.59	6.88	1.63	4.01												0.16001	8	0.0237	7.99	0.1609	8.6987	0.0078159	8.6985	0.1632	8.711	0.0392	8.6785
1.59	3.18	1.59	6.71	1.64	3.46												0.16048	8	0.0237	7.98	0.1614	8.6944	0.0076414	8.6948	0.1637	8.6439	0.0464	8.6753
1.59	2.95	1.6	6.81	1.64	4.08												0.16095	7.99	0.0241	7.98	0.1618	8.7046	0.00754	8.6911	0.1642	8.7129	0.0397	8.6722
1.6	2.95	1.6	6.87	1.65	3.41												0.16142	7.95	0.0259	7.97	0.1623	8.6764	0.0081391	8.6875	0.1647	8.6325	0.0481	8.669
1.6	2.9	1.61	6.74	1.65	3.95												0.16189	7.93	0.0273	7.97	0.1628	8.6777	0.0081518	8.6838	0.1651	8.6945	0.041	8.666
1.6	2.91	1.61	6.71	1.66	4.08												0.16236	7.94	0.0265	7.96	0.1632	8.6869	0.0077343	8.6801	0.1656	8.7056	0.0394	8.6629
1.61	2.86	1.62	6.91	1.66	3.72												0.16283	7.96	0.0258	7.96	0.1637	8.6722	0.0081064	8.6763	0.1661	8.6629	0.0443	8.6598
1.61	2.63	1.62	6.52	1.67	3.72												0.1633	7.96	0.0246	7.95	0.1642	8.6662	0.0082149	8.6726	0.1665	8.6607	0.0446	8.6568
1.62	2.55	1.63	6.57	1.67	3.81												0.16377	7.95	0.0263	7.95	0.1647	8.6647	0.0083034	8.6689	0.167	8.668	0.0437	8.6538
1.62	2.64	1.63	6.76	1.67	4.2												0.16424	7.95	0.0262	7.94	0.1651	8.6569	0.0083139	8.6652	0.1675	8.7088	0.039	8.6508
1.63	2.76	1.64	6.57	1.68	4.2												0.16471	7.94	0.0269	7.93	0.1656	8.6452	0.0084098	8.6614	0.168	8.7061	0.0392	8.6479
1.63	2.79	1.64	6.51	1.68	4.04												0.16518	7.94	0.0258	7.93	0.1661	8.6519	0.0084479	8.6577	0.1684	8.6868	0.042	8.6449
1.64	2.71	1.65	6.53	1.69	3.62												0.16565	7.83	0.0342	7.92	0.1665	8.6648	0.0082328	8.654	0.1689	8.6371	0.0467	8.642
1.64	2.7	1.65	6.45	1.69	4.39												0.16611	7.89	0.0299	7.92	0.167	8.6459	0.0085405	8.6502	0.1694	8.7177	0.0379	8.6391
1.65	2.68	1.66	6.31	1.7	3.32												0.16658	7.92	0.028	7.91	0.1675	8.6366	0.0085612	8.6465	0.1699	8.5937	0.051	8.6363
1.65	2.71	1.66	6.45	1.7	3.93												0.16705	7.9	0.0283	7.91	0.168	8.6466	0.0083622	8.6427	0.1703	8.6651	0.0436	8.6335
1.66	2.1	1.67	6.68	1.71	3.5												0.16752	7.91	0.0283	7.9	0.1684	8.6325	0.0088483	8.6389	0.1708	8.6128	0.049	8.6307
1.66	2.42	1.67	6.43	1.71	3.53												0.16799	7.88	0.0304	7.9	0.1689	8.6355	0.0087036	8.6352	0.1713	8.6131	0.0482	8.6279
1.67	2.6	1.67	6.33	1.72	3.95												0.16846	7.84	0.0328	7.89	0.1694	8.6279	0.0086447	8.6314	0.1717	8.6597	0.0433	8.6251
1.67	2.54	1.68	6.52	1.72	3.74												0.16893	7.87	0.0306	7.89	0.1699	8.6453	0.0083972	8.6276	0.1722	8.6336	0.0464	8.6224
1.68	2.57	1.68	6.34	1.73	3.79												0.1694	7.88	0.0298	7.88	0.1703	8.6304	0.0087585	8.6238	0.1727	8.637	0.046	8.6197
1.68	2.41	1.69	6.42	1.73	3.56												0.16987	7.86	0.0313	7.88	0.1708	8.6185	0.0089669	8.6201	0.1732	8.6072	0.0489	8.617
1.68	2.26	1.69	6.35	1.74	4.21												0.17034	7.87	0.0306	7.87	0.1713	8.6361	0.0084809	8.6163	0.1736	8.6776	0.0414	8.6144
1.69	2.41	1.7	6.64	1.74	4.26												0.17081	7.88	0.0298	7.87	0.1717	8.6175	0.0088452	8.6125	0.1741	8.681	0.0413	8.6117
1.69	2.46	1.7	6.46	1.75	4.19												0.17128	7.79	0.0355	7.86	0.1722	8.6064	0.0091713	8.6087	0.1746	8.6715	0.0426	8.6091
1.7	2.38	1.71	6.32	1.75	4.28												0.17175	7.85	0.032	7.86	0.1727	8.5952	0.0093768	8.6049	0.1751	8.6787	0.0417	8.6066
1.7	2.45	1.71	6.61	1.76	3.26												0.17222	7.82	0.0339	7.85	0.1732	8.6205	0.0087854	8.6012	0.1755	8.5575	0.0536	8.604
1.71	2.52	1.72	6.37	1.76	3.17												0.17269	7.88	0.0299	7.85	0.1736	8.6032	0.0090857	8.5974	0.176	8.543	0.0559	8.6015
1.71	2.08	1.72	6.25	1.76	3.46												0.17315	7.85	0.031	7.84	0.1741	8.5844	0.009525	8.5936	0.1765	8.5782	0.0529	8.5989
1.72	2.38	1.73	6.12	1.77	3.84												0.17362	7.82	0.0332	7.84	0.1746	8.5865	0.0095757	8.5898	0.1769	8.6223	0.0471	8.5965
1.72	2.22	1.73	6.52	1.77	4.48												0.17409	7.86	0.0311	7.84	0.1751	8.5879	0.0095093	8.586	0.1774	8.6866	0.0397	8.594
1.73	2.6	1.74	6.3	1.78	3.86												0.17456	7.83	0.0334	7.83	0.1755	8.5804	0.0093845	8.5822	0.1779	8.6194	0.0468	8.5915
1.73	2.42	1.74	6.07	1.78	3.78												0.17503	7.85	0.0314	7.83	0.176	8.575	0.0095971	8.5785	0.1784	8.608	0.0484	8.5891
1.74	2.29	1.75	6.13	1.79	3.38												0.1755	7.86	0.0303	7.82	0.1765	8.5776	0.009784	8.5747	0.1788	8.5568	0.0546	8.5867
1.74	2.5	1.75	6.18	1.79	3.76												0.17597	7.8	0.0355	7.82	0.1769	8.587	0.0094241	8.5709	0.1793	8.6008	0.0484	8.5843
1.75	2.35	1.76	6.11	1.8	2.83												0.17644	7.8	0.0357	7.81	0.1774	8.5611	0.0097668	8.5671	0.1798	8.4759	0.0651	8.5819
1.75	2.44	1.76	6.07	1.8	3.32												0.17691	7.77	0.0375	7.81	0.1779	8.5817	0.009428	8.5633	0.1803	8.5428	0.0558	8.5796
1.76	2.55	1.76	6.14	1.81	4.13												0.17738	7.76	0.038	7.8	0.1784	8.5572	0.010025	8.5596	0.1807	8.6347	0.0453	8.5772
1.76	2.23	1.77	6.31	1.81	3.81												0.17785	7.83	0.0325	7.8	0.1788	8.5533	0.010152	8.5558	0.1812	8.5974	0.0486	8.5749
1.76	2.21	1.77	5.97	1.82	2.84												0.17832	7.79	0.0355	7.79	0.1793	8.5561	0.0098953	8.552	0.1817	8.4677	0.0656	8.5726
1.77	2.09	1.78	6.3	1.82	3.86												0.17879	7.77	0.0372	7.79	0.1798	8.5548	0.010009	8.5483	0.1821	8.5993	0.0488	8.5703
1.77	2.07	1.78	5.98	1.83	3.09												0.17926	7.8	0.0345	7.78	0.1803	8.5328	0.010515	8.5445	0.1826	8.5005	0.062	8.568
1.78	2.45	1.79	5.96	1.83	3.67												0.17973	7.81	0.0342	7.78	0.1807	8.5458	0.010238	8.5408	0.1831	8.5725	0.0512	8.5657
1.78	2.25	1.79	6.03	1.84	3.78												0.18019	7.77	0.0373	7.78	0.1812	8.5475	0.010051	8.537	0.1836	8.5829	0.0498	8.5635
1.79	2.16	1.8	6.04	1.84	4.31												0.18066	7.82	0.034	7.77	0.1817	8.5281	0.01049	8.5333	0.184	8.6376	0.0442	8.5612
1.79	2.31	1.8	5.78	1.85	3.71												0.18113	7.73	0.0396	7.77	0.1821	8.5238	0.010698	8.5295	0.1845	8.5703	0.0526	8.559
1.8	2.38	1.81	5.98	1.85	3.74												0.1816	7.78	0.0361	7.76	0.1826	8.5247	0.010772	8.5258	0.185	8.5718	0.0517	8.5567
1.8	2.17	1.81	6.04	1.85	3.64												0.18207	7.76	0.0377	7.76	0.1831	8.5441	0.010057	8.522	0.1855	8.5582	0.0524	8.5545
1.81	2.44	1.82	5.8	1.86	3.86												0.18254	7.79	0.0362	7.76	0.1836	8.5201	0.01056	8.5183	0.1859	8.5812	0.0497	8.5523
1.81	2.02	1.82	5.78	1.86	3.49												0.18301	7.79	0.0348	7.75	0.184	8.5108	0.010866	8.5146	0.1864	8.5348	0.0563	8.5501
1.82	2.26	1.83	5.82	1.87	4.17												0.18348	7.73	0.04	7.75	0.1845	8.5097	0.011106	8.5109	0.1869	8.61	0.0473	8.5478
1.82	2.19	1.83	6.12	1.87	3.57												0.18395	7.7	0.0435	7.74	0.185	8.502	0.011152	8.5071	0.1873	8.5401	0.0545	8.5456
1.83	2.31	1.84	5.82	1.88	3.57												0.18442	7.7	0.0434	7.74	0.1855	8.4989	0.011031	8.5034	0.1878	8.5385	0.0548	8.5434
1.83	2.34	1.84	5.72	1.88	4.2												0.18489	7.7	0.043	7.73	0.1859	8.4923	0.011201	8.4997	0.1883	8.6065	0.0471	8.5412
1.83	2.06	1.85	5.74	1.89	4.04												0.18536	7.67	0.0463	7.73	0.1864	8.5003	0.011174	8.496	0.1888	8.5874	0.0499	8.539
1.84	1.93	1.85	5.67	1.89	4.05												0.18583	7.74	0.0392	7.73	0.1869	8.5083	0.01097	8.4923	0.1892	8.5862	0.0486	8.5368
1.84	1.96	1.85	5.65	1.9	3.01												0.1863	7.73	0.0403	7.72	0.1873	8.4955	0.011097	8.4886	0.1897	8.4549	0.0665	8.5345
1.85	1.93	1.86	5.6	1.9	3.61												0.18677	7.74	0.0388	7.72	0.1878	8.4832	0.011409	8.4849	0.1902	8.5319	0.0553	8.5323
1.85	1.81	1.86	5.73	1.91	2.93												0.18723	7.75	0.0385	7.72	0.1883	8.4837	0.011453	8.4813	0.1907	8.4389	0.0702	8.5301
1.86	2.17	1.87	5.87	1.91	2.8												0.1877	7.71	0.0416	7.71	0.1888	8.474	0.011865	8.4776	0.1911	8.4184	0.0714	8.5278
1.86	2.12	1.87	5.73	1.92	4.09												0.18817	7.65	0.0485	7.71	0.1892	8.4664	0.011721	8.4739	0.1916	8.58	0.0494	8.5256
1.87	2.18	1.88	5.59	1.92	3.55												0.18864	7.63	0.0504	7.7	0.1897	8.4679	0.011795	8.4702	0.1921	8.5162	0.0573	8.5234
1.87	2.22	1.88	5.63	1.93	3.1												0.18911	7.69	0.0433	7.7	0.1902	8.4816	0.011361	8.4666	0.1925	8.4557	0.0666	8.5211
1.88	2.07	1.89	5.53	1.93	3.47												0.18958	7.65	0.0477	7.7	0.1907	8.4668	0.012036	8.4629	0.193	8.5017	0.0597	8.5188
1.88	1.79	1.89	5.46	1.93	4.26												0.19005	7.68	0.0447	7.69	0.1911	8.4459	0.012245	8.4593	0.1935	8.589	0.0476	8.5166
1.89	1.73	1.9	5.51	1.94	2.96												0.19052	7.72	0.0412	7.69	0.1916	8.4508	0.012141	8.4556	0.194	8.4284	0.0696	8.5143
1.89	1.99	1.9	5.71	1.94	2.77												0.19099	7.71	0.041	7.69	0.1921	8.4484	0.012247	8.452	0.1944	8.3986	0.0746	8.512
1.9	1.82	1.91	5.55	1.95	3.42												0.19146	7.59	0.055	7.68	0.1925	8.4507	0.012318	8.4483	0.1949	8.4872	0.0616	8.5097
1.9	1.98	1.91	5.32	1.95	3.35												0.19193	7.73	0.0401	7.68	0.193	8.4607	0.012023	8.4447	0.1954	8.477	0.0609	8.5073
1.91	2.15	1.92	5.4	1.96	3.17												0.1924	7.7	0.0424	7.68	0.1935	8.4222	0.012759	8.4411	0.1959	8.4507	0.0655	8.505
1.91	2.11	1.92	5.4	1.96	4.17												0.19287	7.72	0.0402	7.67	0.194	8.4211	0.012908	8.4374	0.1963	8.5668	0.0505	8.5026
1.91	1.61	1.93	5.45	1.97	2.28												0.19334	7.71	0.0409	7.67	0.1944	8.4298	0.012674	8.4338	0.1968	8.3035	0.0931	8.5003
1.92	2.23	1.93	5.61	1.97	3.01												0.19381	7.62	0.0503	7.67	0.1949	8.424	0.012986	8.4302	0.1973	8.4221	0.069	8.4979
1.92	2.1	1.93	5.16	1.98	3.1												0.19427	7.66	0.0464	7.66	0.1954	8.4189	0.012704	8.4265	0.1977	8.4324	0.0683	8.4954
1.93	2.2	1.94	5.17	1.98	3.6												0.19474	7.71	0.0406	7.66	0.1959	8.4244	0.012679	8.4229	0.1982	8.4952	0.0592	8.493
1.93	2.18	1.94	5.3	1.99	4.03												0.19521	7.67	0.0441	7.66	0.1963	8.41	0.013237	8.4193	0.1987	8.5417	0.0539	8.4906
1.94	1.78	1.95	5.26	1.99	2.55												0.19568	7.73	0.039	7.65	0.1968	8.4091	0.013305	8.4157	0.1992	8.3408	0.0842	8.4881
1.94	1.95	1.95	5.22	2	2.97												0.19615	7.56	0.0573	7.65	0.1973	8.4187	0.012672	8.4121	0.1996	8.4052	0.0721	8.4856
1.95	2.21	1.96	5.31	2	4.18												0.19662	7.58	0.0544	7.65	0.1977	8.4029	0.013285	8.4084	0.2001	8.5518	0.0519	8.4831
1.95	2.04	1.96	5.16	2.01	4.32												0.19709	7.63	0.0489	7.65	0.1982	8.4045	0.013279	8.4048	0.2006	8.564	0.0507	8.4806
1.96	2.34	1.97	5.18	2.01	3.64												0.19756	7.65	0.0468	7.64	0.1987	8.4129	0.013188	8.4012	0.201	8.4874	0.0603	8.4781
1.96	1.6	1.97	5.32	2.02	2.86												0.19803	7.67	0.0447	7.64	0.1992	8.4037	0.013248	8.3976	0.2015	8.3808	0.0756	8.4755
1.97	1.68	1.98	5.15	2.02	2.95												0.1985	7.6	0.0529	7.64	0.1996	8.3902	0.013582	8.3939	0.202	8.3921	0.0762	8.4729
1.97	1.87	1.98	5.2	2.02	4.09												0.19897	7.56	0.0565	7.63	0.2001	8.3765	0.014166	8.3903	0.2025	8.5322	0.0569	8.4703
1.98	1.98	1.99	5.32	2.03	2.99												0.19944	7.54	0.0602	7.63	0.2006	8.3962	0.013602	8.3867	0.2029	8.3937	0.0794	8.4677
1.98	2.09	1.99	5.24	2.03	3.39												0.19991	7.58	0.0543	7.63	0.201	8.4016	0.013378	8.3831	0.2034	8.446	0.0698	8.465
1.98	1.78	2	5.1	2.04	3.93												0.20038	7.66	0.0464	7.63	0.2015	8.3763	0.0139	8.3795	0.2039	8.5086	0.0613	8.4623
1.99	1.64	2	4.97	2.04	3.79												0.20085	7.69	0.0434	7.62	0.202	8.3864	0.014038	8.3758	0.2044	8.4915	0.0651	8.4596
1.99	1.57	2.01	5.22	2.05	3.33												0.20131	7.66	0.0478	7.62	0.2025	8.3751	0.014856	8.3722	0.2048	8.4329	0.0753	8.4569
2	1.73	2.01	5.31	2.05	3.98												0.20178	7.44	0.08	7.62	0.2029	8.3759	0.015039	8.3686	0.2053	8.5084	0.0624	8.4542
2	2.07	2.02	5.03	2.06	2.81												0.20225	7.63	0.0524	7.62	0.2034	8.3805	0.014724	8.3649	0.2058	8.3552	0.0897	8.4514
2.01	2.26	2.02	5.18	2.06	3.08												0.20272	7.61	0.0558	7.61	0.2039	8.3626	0.015592	8.3613	0.2062	8.3925	0.0833	8.4486
2.01	2.12	2.02	5.07	2.07	3.57												0.20319	7.51	0.0709	7.61	0.2044	8.362	0.015957	8.3576	0.2067	8.4554	0.0724	8.4458
2.02	1.28	2.03	5.1	2.07	3.58												0.20366	7.58	0.0604	7.61	0.2048	8.3735	0.015699	8.354	0.2072	8.4548	0.0715	8.4429
2.02	1.99	2.03	5.18	2.08	3.35												0.20413	7.69	0.0474	7.61	0.2053	8.3498	0.016298	8.3503	0.2077	8.423	0.0774	8.4401
2.03	1.88	2.04	4.99	2.08	3.86												0.2046	7.62	0.0557	7.6	0.2058	8.3333	0.017069	8.3467	0.2081	8.4834	0.0682	8.4372
2.03	1.51	2.04	5.01	2.09	3.63												0.20507	7.61	0.0568	7.6	0.2062	8.3148	0.018113	8.343	0.2086	8.4549	0.0701	8.4343
2.04	1.77	2.05	5.17	2.09	3.5												0.20554	7.62	0.0553	7.6	0.2067	8.3474	0.016834	8.3394	0.2091	8.4364	0.0717	8.4314
2.04	2.3	2.05	4.92	2.1	3.38												0.20601	7.51	0.0715	7.6	0.2072	8.3367	0.017036	8.3357	0.2096	8.4198	0.0728	8.4284
2.05	1.97	2.06	4.75	2.1	3.63												0.20648	7.61	0.0573	7.59	0.2077	8.3275	0.017467	8.332	0.21	8.4487	0.0684	8.4255
2.05	1.94	2.06	4.58	2.1	3.13												0.20695	7.62	0.0548	7.59	0.2081	8.2876	0.01942	8.3284	0.2105	8.3818	0.0793	8.4225
2.06	2.01	2.07	4.96	2.11	3.79												0.20742	7.62	0.0536	7.59	0.2086	8.3182	0.017418	8.3247	0.211	8.463	0.0652	8.4194
2.06	1.57	2.07	4.86	2.11	3.78												0.20789	7.56	0.0603	7.59	0.2091	8.3014	0.017765	8.321	0.2114	8.46	0.0639	8.4164
2.06	1.97	2.08	4.78	2.12	3.06												0.20835	7.57	0.0586	7.59	0.2096	8.3173	0.016707	8.3173	0.2119	8.3663	0.0801	8.4134
2.07	2.04	2.08	4.38	2.12	3.56												0.20882	7.58	0.0557	7.58	0.21	8.3229	0.016583	8.3136	0.2124	8.4302	0.0695	8.4103
2.07	2.03	2.09	4.72	2.13	4.3												0.20929	7.55	0.0599	7.58	0.2105	8.3236	0.016438	8.3099	0.2129	8.5104	0.0575	8.4072
2.08	1.79	2.09	4.56	2.13	3.4												0.20976	7.65	0.0469	7.58	0.211	8.319	0.016467	8.3061	0.2133	8.407	0.0719	8.404
2.08	1.84	2.1	4.75	2.14	3.67												0.21023	7.62	0.0516	7.58	0.2114	8.3049	0.016528	8.3024	0.2138	8.4376	0.0669	8.4009
2.09	1.89	2.1	4.84	2.14	3.97												0.2107	7.59	0.0537	7.58	0.2119	8.3013	0.016849	8.2987	0.2143	8.4702	0.0626	8.3977
2.09	1.77	2.1	4.87	2.15	1.89												0.21117	7.57	0.0568	7.57	0.2124	8.3071	0.016714	8.295	0.2148	8.1468	0.132	8.3946
2.1	2.26	2.11	4.84	2.15	3.02												0.21164	7.54	0.0608	7.57	0.2129	8.2795	0.017722	8.2912	0.2152	8.3475	0.0823	8.3914
2.1	2.07	2.11	4.7	2.16	2.39												0.21211	7.51	0.0652	7.57	0.2133	8.2657	0.018009	8.2875	0.2157	8.2443	0.103	8.3882
2.11	1.95	2.12	4.68	2.16	3.35												0.21258	7.57	0.056	7.57	0.2138	8.2659	0.017963	8.2837	0.2162	8.3886	0.075	8.3849
2.11	1.86	2.12	4.77	2.17	3.71												0.21305	7.63	0.0486	7.57	0.2143	8.2558	0.018538	8.28	0.2166	8.4311	0.0681	8.3817
2.12	1.76	2.13	4.5	2.17	3.41												0.21352	7.55	0.058	7.56	0.2148	8.2842	0.017376	8.2762	0.2171	8.3924	0.0735	8.3784
2.12	1.64	2.13	4.37	2.18	3.92												0.21399	7.47	0.07	7.56	0.2152	8.2641	0.018029	8.2725	0.2176	8.4513	0.0641	8.3752
2.13	1.89	2.14	4.4	2.18	3.01												0.21446	7.57	0.0555	7.56	0.2157	8.2532	0.01829	8.2687	0.2181	8.3345	0.0842	8.3719
2.13	2.21	2.14	4.31	2.19	2.9												0.21493	7.56	0.0562	7.56	0.2162	8.2674	0.017941	8.2649	0.2185	8.3172	0.0878	8.3685
2.14	1.85	2.15	4.63	2.19	2.89												0.21539	7.56	0.0567	7.56	0.2166	8.257	0.01836	8.2611	0.219	8.3131	0.0877	8.3652
2.14	1.54	2.15	4.44	2.19	3.45												0.21586	7.59	0.0528	7.55	0.2171	8.2534	0.018275	8.2574	0.2195	8.3885	0.0736	8.3619
2.14	1.95	2.16	4.34	2.2	3.02												0.21633	7.56	0.0571	7.55	0.2176	8.2496	0.018431	8.2536	0.22	8.3281	0.0844	8.3585
2.15	1.92	2.16	4.51	2.2	2.71												0.2168	7.62	0.0488	7.55	0.2181	8.2318	0.019243	8.2498	0.2204	8.2797	0.0953	8.3552
2.15	1.91	2.17	4.42	2.21	3.6												0.21727	7.61	0.05	7.55	0.2185	8.2233	0.019687	8.246	0.2209	8.4005	0.0722	8.3518
2.16	2.07	2.17	4.4	2.21	2.98												0.21774	7.59	0.0523	7.55	0.219	8.2323	0.019101	8.2422	0.2214	8.317	0.0857	8.3484
2.16	1.92	2.18	4.38	2.22	3												0.21821	7.58	0.0545	7.54	0.2195	8.2485	0.018375	8.2384	0.2218	8.3179	0.086	8.345
2.17	2.24	2.18	4.23	2.22	3.63												0.21868	7.51	0.0622	7.54	0.22	8.2391	0.018717	8.2346	0.2223	8.3996	0.0716	8.3416
2.17	2.19	2.19	4.16	2.23	3.07												0.21915	7.6	0.0513	7.54	0.2204	8.2349	0.019087	8.2308	0.2228	8.3241	0.0858	8.3382
2.18	2.11	2.19	4.27	2.23	3.28												0.21962	7.59	0.052	7.54	0.2209	8.2182	0.019841	8.227	0.2233	8.3518	0.0791	8.3348
2.18	2.04	2.19	4.45	2.24	3.62												0.22009	7.51	0.0639	7.54	0.2214	8.2392	0.018531	8.2232	0.2237	8.3923	0.0718	8.3314
2.19	1.76	2.2	4.37	2.24	2.4												0.22056	7.6	0.0504	7.54	0.2218	8.185	0.021073	8.2194	0.2242	8.2129	0.11	8.3279
2.19	2.16	2.2	4.35	2.25	4.07												0.22103	7.52	0.0617	7.53	0.2223	8.2193	0.019558	8.2156	0.2247	8.4392	0.0653	8.3245
2.2	2.14	2.21	4.2	2.25	3.36												0.2215	7.59	0.0526	7.53	0.2228	8.2158	0.019826	8.2118	0.2252	8.3547	0.0781	8.321
2.2	1.76	2.21	4.43	2.26	3.65												0.22197	7.51	0.0635	7.53	0.2233	8.194	0.020495	8.208	0.2256	8.3888	0.0722	8.3176
2.21	2.19	2.22	3.93	2.26	3.27												0.22243	7.48	0.0661	7.53	0.2237	8.2169	0.019393	8.2042	0.2261	8.339	0.0812	8.3141
2.21	1.82	2.22	4.27	2.27	2.94												0.2229	7.6	0.0508	7.53	0.2242	8.1732	0.021634	8.2004	0.2266	8.2917	0.0914	8.3107
2.21	2.15	2.23	4.25	2.27	3.58												0.22337	7.59	0.0519	7.52	0.2247	8.1958	0.020622	8.1967	0.227	8.3748	0.0741	8.3072
2.22	1.79	2.23	4.06	2.28	2.64												0.22384	7.51	0.0624	7.52	0.2252	8.1656	0.021718	8.1929	0.2275	8.2405	0.101	8.3037
2.22	1.69	2.24	4.3	2.28	3.11												0.22431	7.47	0.0667	7.52	0.2256	8.1933	0.02042	8.1891	0.228	8.3107	0.0864	8.3002
2.23	2.25	2.24	3.9	2.28	3.66												0.22478	7.54	0.0575	7.52	0.2261	8.1975	0.020242	8.1853	0.2285	8.379	0.0744	8.2967
2.23	2.21	2.25	4.13	2.29	3.14												0.22525	7.45	0.0702	7.52	0.2266	8.189	0.020823	8.1816	0.2289	8.3111	0.0863	8.2933
2.24	1.83	2.25	3.87	2.29	3.76												0.22572	7.5	0.0638	7.52	0.227	8.1545	0.022124	8.1779	0.2294	8.3872	0.0713	8.2898
2.24	1.71	2.26	4.14	2.3	3.84												0.22619	7.53	0.0587	7.51	0.2275	8.1487	0.022513	8.1741	0.2299	8.394	0.071	8.2863
2.25	1.99	2.26	4.2	2.3	3.82												0.22666	7.48	0.0644	7.51	0.228	8.195	0.020321	8.1704	0.2304	8.3902	0.0718	8.2828
2.25	1.64	2.27	4.14	2.31	3.11												0.22713	7.54	0.0579	7.51	0.2285	8.1728	0.021521	8.1667	0.2308	8.2992	0.0892	8.2793
2.26	1.82	2.27	3.84	2.31	3.32												0.2276	7.53	0.0586	7.51	0.2289	8.1781	0.021099	8.163	0.2313	8.3259	0.0816	8.2758
2.26	1.98	2.28	3.8	2.32	2.49												0.22807	7.58	0.0526	7.51	0.2294	8.1555	0.021866	8.1593	0.2318	8.1984	0.11	8.2723
2.27	1.78	2.28	4.24	2.32	3.42												0.22854	7.55	0.0553	7.5	0.2299	8.1606	0.021883	8.1556	0.2322	8.3347	0.0814	8.2688
2.27	2.02	2.28	4.05	2.33	4.42												0.22901	7.56	0.0541	7.5	0.2304	8.1381	0.02311	8.152	0.2327	8.4453	0.0629	8.2654
2.28	2.01	2.29	4.12	2.33	3.29												0.22947	7.59	0.0504	7.5	0.2308	8.1612	0.022077	8.1484	0.2332	8.3148	0.0836	8.2619
2.28	2.25	2.29	3.92	2.34	2.48												0.22994	7.55	0.0562	7.5	0.2313	8.1476	0.022136	8.1447	0.2337	8.1899	0.112	8.2584
2.29	2.1	2.3	3.99	2.34	3.1												0.23041	7.56	0.0535	7.5	0.2318	8.138	0.022781	8.1411	0.2341	8.2861	0.09	8.2549
2.29	2.19	2.3	3.8	2.35	2.24												0.23088	7.57	0.0528	7.5	0.2322	8.1434	0.022717	8.1375	0.2346	8.1435	0.126	8.2514
2.29	2.35	2.31	4.03	2.35	3.48												0.23135	7.52	0.0587	7.49	0.2327	8.101	0.024948	8.134	0.2351	8.3323	0.0799	8.2479
2.3	2.13	2.31	3.92	2.36	3.89												0.23182	7.45	0.0702	7.49	0.2332	8.1082	0.024203	8.1304	0.2356	8.3786	0.0724	8.2445
2.3	2.19	2.32	3.85	2.36	2.35												0.23229	7.52	0.0582	7.49	0.2337	8.0903	0.025382	8.1269	0.236	8.1575	0.121	8.241
2.31	2.27	2.32	3.91	2.36	3.13												0.23276	7.59	0.0504	7.49	0.2341	8.1383	0.02274	8.1234	0.2365	8.2814	0.0909	8.2376
2.31	2.04	2.33	3.56	2.37	2.58												0.23323	7.54	0.0575	7.49	0.2346	8.1262	0.023622	8.1199	0.237	8.1955	0.109	8.2341
2.32	1.72	2.33	3.64	2.37	2.49												0.2337	7.53	0.0582	7.48	0.2351	8.1344	0.022637	8.1165	0.2374	8.1781	0.115	8.2307
2.32	2.04	2.34	3.5	2.38	3.91												0.23417	7.58	0.051	7.48	0.2356	8.0991	0.024767	8.1131	0.2379	8.3728	0.0734	8.2272
2.33	2.4	2.34	3.93	2.38	2.98												0.23464	7.55	0.0543	7.48	0.236	8.0911	0.025212	8.1096	0.2384	8.253	0.0964	8.2238
2.33	2.12	2.35	3.84	2.39	2.54												0.23511	7.57	0.0527	7.48	0.2365	8.1029	0.024614	8.1063	0.2389	8.1819	0.113	8.2203
2.34	2.1	2.35	3.92	2.39	3.12												0.23558	7.48	0.0648	7.48	0.237	8.1307	0.02276	8.1029	0.2393	8.27	0.0919	8.2169
2.34	2.37	2.36	3.63	2.4	2.83												0.23605	7.53	0.0571	7.47	0.2374	8.1002	0.024639	8.0997	0.2398	8.2256	0.102	8.2135
2.35	2.23	2.36	3.58	2.4	4.44												0.23651	7.52	0.0576	7.47	0.2379	8.0986	0.024789	8.0964	0.2403	8.4194	0.0659	8.2101
2.35	2.35	2.36	3.7	2.41	3.87												0.23698	7.63	0.0462	7.47	0.2384	8.1321	0.022848	8.0931	0.2407	8.3578	0.0755	8.2067
2.36	1.89	2.37	3.95	2.41	4.2												0.23745	7.46	0.0679	7.47	0.2389	8.1069	0.024122	8.0899	0.2412	8.3912	0.0683	8.2033
2.36	2.16	2.37	3.7	2.42	4.23												0.23792	7.59	0.0499	7.46	0.2393	8.0616	0.026626	8.0868	0.2417	8.3934	0.0695	8.1999
2.37	2.12	2.38	3.7	2.42	2.17												0.23839	7.61	0.047	7.46	0.2398	8.0791	0.025562	8.0836	0.2422	8.1021	0.136	8.1965
2.37	2.71	2.38	4.02	2.43	3.36												0.23886	7.5	0.0608	7.46	0.2403	8.0597	0.027022	8.0805	0.2426	8.2901	0.0876	8.1931
2.37	1.84	2.39	3.8	2.43	3.54												0.23933	7.57	0.052	7.46	0.2407	8.0682	0.026349	8.0774	0.2431	8.3105	0.0826	8.1897
2.38	2.49	2.39	3.44	2.44	3.95												0.2398	7.6	0.0486	7.46	0.2412	8.0663	0.025881	8.0744	0.2436	8.3559	0.0751	8.1864
2.38	2.64	2.4	3.6	2.44	4.37												0.24027	7.47	0.0652	7.45	0.2417	8.0299	0.028735	8.0714	0.2441	8.3981	0.0683	8.183
2.39	2.07	2.4	3.45	2.45	3.08												0.24074	7.5	0.0607	7.45	0.2422	8.0701	0.026169	8.0684	0.2445	8.2452	0.0969	8.1797
2.39	2.42	2.41	3.54	2.45	3.14												0.24121	7.59	0.049	7.45	0.2426	8.0767	0.025695	8.0655	0.245	8.2511	0.0946	8.1763
2.4	2.61	2.41	3.53	2.45	2.85												0.24168	7.6	0.0487	7.45	0.2431	8.0467	0.027203	8.0626	0.2455	8.2085	0.105	8.173
2.4	1.92	2.42	3.26	2.46	4.13												0.24215	7.53	0.0559	7.44	0.2436	8.0268	0.028672	8.0598	0.2459	8.3679	0.0728	8.1697
2.41	2.09	2.42	3.59	2.46	3.6												0.24262	7.56	0.053	7.44	0.2441	8.0145	0.029625	8.0569	0.2464	8.3062	0.0837	8.1664
2.41	2.6	2.43	3.66	2.47	2.72												0.24309	7.56	0.0527	7.44	0.2445	8.023	0.028943	8.0542	0.2469	8.1829	0.11	8.163
2.42	2.64	2.43	3.43	2.47	3.17												0.24355	7.46	0.0669	7.44	0.245	8.0141	0.029267	8.0514	0.2474	8.248	0.0949	8.1598
2.42	2.27	2.44	3.29	2.48	2.08												0.24402	7.5	0.0604	7.43	0.2455	8.0534	0.026867	8.0488	0.2478	8.0631	0.146	8.1565
2.43	2.41	2.44	3.21	2.48	2.49												0.24449	7.45	0.0681	7.43	0.2459	8.0039	0.03014	8.0461	0.2483	8.1389	0.123	8.1532
2.43	2.46	2.45	3.29	2.49	2.94												0.24496	7.52	0.058	7.43	0.2464	7.9929	0.030838	8.0435	0.2488	8.2092	0.104	8.15
2.44	1.93	2.45	3.23	2.49	2.63												0.24543	7.63	0.0455	7.43	0.2469	8.0978	0.024112	8.0409	0.2493	8.1602	0.115	8.1467
2.44	2.14	2.45	3.55	2.5	3.55												0.2459	7.63	0.0446	7.42	0.2474	8.0084	0.029531	8.0384	0.2497	8.2886	0.0866	8.1435
2.44	1.9	2.46	3.18	2.5	2.81												0.24637	7.5	0.0596	7.42	0.2478	8.026	0.028548	8.0359
2.45	2.25	2.46	3.11	2.51	4												0.24684	7.49	0.0619	7.42	0.2483	8.0159	0.029146	8.0335
2.45	2.89	2.47	3.98	2.51	2.87												0.24731	7.53	0.0563	7.41	0.2488	8.0223	0.028747	8.031
2.46	2.95	2.47	3.25	2.52	2												0.24778	7.51	0.0588	7.41	0.2493	7.9836	0.030911	8.0287
2.46	2.17	2.48	3.4	2.52	3.91												0.24825	7.54	0.0541	7.41	0.2497	8.0156	0.029079	8.0264
2.47	2.13	2.48	3.33	2.53	3.43												0.24872	7.55	0.0534	7.41
2.47	2.36	2.49	3.4	2.53	2.94												0.24919	7.54	0.0548	7.4
2.48	2.26	2.49	3.12	2.54	3.12												0.24966	7.49	0.0619	7.4
2.48	2.42	2.5	3.37	2.54	3.23
2.49	2.49	2.5	3.32	2.54	2.79
2.49	2.45	2.51	3.01	2.55	4.03
2.5	2.17	2.51	3.5	2.55	2.85
2.5	2.43	2.52	3.16	2.56	3.89
2.51	2.4	2.52	3.1	2.56	2.96
2.51	2.46	2.53	3.19	2.57	3.76
2.52	2.64	2.53	3.58	2.57	2.75
2.52	2.08	2.54	3.48	2.58	3.88
2.52	2.38	2.54	2.87	2.58	4
2.53	2.53	2.54	3.33	2.59	3.6
2.53	2.68	2.55	3	2.59	3.41
2.54	2.8	2.55	3.28	2.6	3.36
2.54	2.61	2.56	2.73	2.6	3.8
2.55	2.58	2.56	3.1	2.61	3.67
2.55	2.65	2.57	2.93	2.61	3.19
2.56	2.99	2.57	2.96	2.62	3.74
2.56	3.06	2.58	3.02	2.62	4.21
2.57	2.71	2.58	3.19	2.62	3.25
2.57	2.9	2.59	3.46	2.63	3.72
2.58	2.47	2.59	3.14	2.63	3.24
2.58	1.94	2.6	3.09	2.64	3.58
2.59	2.87	2.6	3.35	2.64	2.64
2.59	2.71	2.61	3.04	2.65	4.52
2.6	3.06	2.61	3.06	2.65	1.97
2.6	2.5	2.62	2.96	2.66	2.49
2.6	2.67	2.62	2.78	2.66	2.15
2.61	2.19	2.62	3.24	2.67	3.5
2.61	2.35	2.63	3.16	2.67	3.32
2.62	2.84	2.63	2.49	2.68	3.64
2.62	3.24	2.64	2.88	2.68	3.74
2.63	3.09	2.64	2.87	2.69	4.22
2.63	2.53	2.65	2.97	2.69	2.59
2.64	2.8	2.65	3.17	2.7	3.33
2.64	2.98	2.66	2.67	2.7	1.66
2.65	2.88	2.66	2.75	2.71	4.22
2.65	3.36	2.67	3.07	2.71	2.42
2.66	3.36	2.67	3.02	2.71	4.9
2.66	2.52	2.68	2.81	2.72	4.05
2.67	3.16	2.68	3.51	2.72	3.13
2.67	2.48	2.69	2.88	2.73	4.13
2.67	2.74	2.69	2.8	2.73	3.36
2.68	2.51	2.7	2.6	2.74	5.01
2.68	2.63	2.7	2.74	2.74	3.4
2.69	2.32	2.71	2.33	2.75	3.41
2.69	3.49	2.71	2.68	2.75	3.04
2.7	3.05	2.71	2.92	2.76	4.55
2.7	2.65	2.72	3.12	2.76	2.1
2.71	3.02	2.72	2.73	2.77	4.02
2.71	2.94	2.73	2.54	2.77	3.84
2.72	3.16	2.73	2.71	2.78	2.57
2.72	3.02	2.74	2.38	2.78	3.35
2.73	3.29	2.74	2.62	2.79	2.51
2.73	3.67	2.75	2.63	2.79	3.4
2.74	2.72	2.75	2.4	2.79	1.93
2.74	3.52	2.76	2.83	2.8	2.78
2.75	3.05	2.76	2.73	2.8	3.39
2.75	3.26	2.77	2.42	2.81	3.47
2.75	2.92	2.77	2.81	2.81	3.07
2.76	3.06	2.78	2.6	2.82	2.12
2.76	2.94	2.78	2.67	2.82	3.44
2.77	2.96	2.79	2.68	2.83	3.24
2.77	2.54	2.79	2.74	2.83	3.91
2.78	3.14	2.79	2.24	2.84	3.38
2.78	3	2.8	2.38	2.84	3.5
2.79	3.48	2.8	2.59	2.85	3.94
2.79	3.29	2.81	2.76	2.85	4.81
2.8	2.72	2.81	2.94	2.86	2.69
2.8	2.86	2.82	3.19	2.86	4.86
2.81	2.83	2.82	2.18	2.87	2.82
2.81	3.25	2.83	2.64	2.87	2.92
2.82	3.5	2.83	2.46	2.88	2.92
2.82	2.48	2.84	2.59	2.88	1.72
2.83	3.13	2.84	2.59	2.88	3.29
2.83	3.96	2.85	2.68	2.89	3.79
2.83	3	2.85	2.56	2.89	3.34
2.84	2.73	2.86	2.88	2.9	5.12
2.84	3.15	2.86	2.8	2.9	3.99
2.85	2.9	2.87	2.48	2.91	1.53
2.85	3.87	2.87	2.16	2.91	2.83
2.86	2.97	2.88	2.48	2.92	3.69
2.86	3.09	2.88	2.56	2.92	3.75
2.87	3.29	2.88	2.37	2.93	2.05
2.87	3.47	2.89	2.52	2.93	4.71
2.88	3.28	2.89	2.72	2.94	3.97
2.88	3.12	2.9	2.44	2.94	3.04
2.89	3.61	2.9	2.86	2.95	3.4
2.89	3.58	2.91	2.61	2.95	2.84
2.9	3.39	2.91	2.6	2.96	2.57
2.9	2.96	2.92	2.64	2.96	3.42
2.9	3.28	2.92	3.06	2.97	3.65
2.91	2.6	2.93	2.48	2.97	3.33
2.91	3.34	2.93	2.46	2.97	1.68
2.92	3.39	2.94	2.6	2.98	3.25
2.92	3.11	2.94	2.3	2.98	3.03
2.93	3.27	2.95	2.34	2.99	4.27
2.93	2.49	2.95	2.68	2.99	0.542
2.94	3.49	2.96	2.8	3	4.27
2.94	2.88	2.96	2.2	3	3.72
2.95	3.11	2.97	2.57	3.01	5.83
2.95	2.83	2.97	2.55	3.01	2.86
2.96	3.65	2.97	2.27	3.02	4.38
2.96	3.63	2.98	2.12	3.02	3.43
2.97	3.01	2.98	2.76	3.03	3.31
2.97	4.02	2.99	2.46	3.03	2.55
2.98	3	2.99	2.56	3.04	2.4
2.98	2.74	3	2.82	3.04	4.08
2.98	3.05	3	2.4	3.05	4.32
2.99	3.47	3.01	2.46	3.05	1.86
2.99	3.74	3.01	2.88	3.05	4.07
3	2.8	3.02	2.91	3.06	5.02
3	4.27	3.02	2.32	3.06	3.78
3.01	3.74	3.03	2.59	3.07	2.94
3.01	3.5	3.03	2.52	3.07	2.6
3.02	4.07	3.04	2.91	3.08	2.48
3.02	3.5	3.04	2.04	3.08	5.18
3.03	3	3.05	2.69	3.09	2.16
3.03	2.63	3.05	2.63	3.09	4.61
3.04	3.73	3.05	2.08	3.1	4.36
3.04	3.42	3.06	2.75	3.1	3.99
3.05	2.93	3.06	2.85	3.11	2.96
3.05	3.03	3.07	2.43	3.11	3.46
3.06	3.75	3.07	2.62	3.12	3.43
3.06	3.32	3.08	2.41	3.12	3.12
3.06	2.76	3.08	2.39	3.13	4.14
3.07	4.42	3.09	2.78	3.13	4.12
3.07	4.05	3.09	2.78	3.14	3.56
3.08	3.82	3.1	2.57	3.14	3.33
3.08	3.13	3.1	2.28	3.14	5.01
3.09	3.9	3.11	2.78	3.15	3.74
3.09	3.85	3.11	2.4	3.15	2.19
3.1	3.41	3.12	2.57	3.16	4.54
3.1	3.23	3.12	2.05	3.16	3.99
3.11	3.18	3.13	1.99	3.17	1.97
3.11	3.75	3.13	2.47	3.17	3.87
3.12	3.57	3.14	2.67	3.18	3.77
3.12	3.05	3.14	2.96	3.18	1.81
3.13	4.04	3.14	2.17	3.19	3.08
3.13	4.12	3.15	2.49	3.19	2.25
3.13	3.23	3.15	2.42	3.2	2.28
3.14	3.17	3.16	2.25	3.2	5.57
3.14	3.05	3.16	2.44	3.21	4.34
3.15	3.69	3.17	2.93	3.21	5.73
3.15	3.25	3.17	2.62	3.22	4.72
3.16	3.27	3.18	2.4	3.22	3.87
3.16	3.41	3.18	2.41	3.23	3.77
3.17	2.91	3.19	2.58	3.23	3.19
3.17	3.74	3.19	2.12	3.23	3.1
3.18	3.25	3.2	2.88	3.24	4.44
3.18	3.56	3.2	2.46	3.24	4.75
3.19	2.33	3.21	2.41	3.25	5.04
3.19	3.61	3.21	2.64	3.25	4.89
3.2	3.7	3.22	2.94	3.26	3.67
3.2	3.37	3.22	2.77	3.26	3.6
3.21	3.25	3.23	2.69	3.27	5.17
3.21	4.02	3.23	2.42	3.27	4.38
3.21	3.33	3.23	2.72	3.28	5.72
3.22	3.56	3.24	2.45	3.28	3.17
3.22	3.59	3.24	2.31	3.29	3.49
3.23	3.4	3.25	2.32	3.29	3.5
3.23	3.3	3.25	1.88	3.3	5.93
3.24	3.47	3.26	2.25	3.3	6.23
3.24	4.11	3.26	2.65	3.31	3.81
3.25	4.03	3.27	2.83	3.31	3.91
3.25	2.91	3.27	2.88	3.31	2.31
3.26	3.31	3.28	2.91	3.32	3.88
3.26	3.63	3.28	3.02	3.32	2.84
3.27	3.23	3.29	2.63	3.33	3.92
3.27	3.06	3.29	2.12	3.33	2.89
3.28	4.1	3.3	2.33	3.34	4.08
3.28	3.12	3.3	2.51	3.34	3.74
3.29	3.93	3.31	2.72	3.35	3.86
3.29	3.69	3.31	2.71	3.35	2.32
3.29	3.87	3.31	2.58	3.36	2.77
3.3	3.63	3.32	2.03	3.36	4.14
3.3	3.72	3.32	2.82	3.37	4.52
3.31	3.82	3.33	2.7	3.37	4.75
3.31	3.29	3.33	2.63	3.38	2.91
3.32	3.62	3.34	2.27	3.38	2.78
3.32	3.45	3.34	2.31	3.39	5.14
3.33	2.92	3.35	2.34	3.39	3.31
3.33	3.1	3.35	2.87	3.4	2.99
3.34	3.02	3.36	2.48	3.4	2.49
3.34	3.7	3.36	2.22	3.4	1.83
3.35	3.8	3.37	2.48	3.41	3.86
3.35	2.89	3.37	2.97	3.41	3.88
3.36	3.67	3.38	2.57	3.42	2.35
3.36	3.96	3.38	2.62	3.42	6.01
3.36	3.48	3.39	2.69	3.43	5.12
3.37	3.73	3.39	2.34	3.43	3.8
3.37	3.06	3.4	2.7	3.44	5.53
3.38	3.79	3.4	2.79	3.44	4.31
3.38	3.4	3.4	2.3	3.45	5.86
3.39	3.64	3.41	2.71	3.45	4.25
3.39	2.92	3.41	3.01	3.46	4.78
3.4	3.36	3.42	2.74	3.46	4.95
3.4	3.81	3.42	2.93	3.47	6.85
3.41	4.13	3.43	2.7	3.47	3.86
3.41	3.26	3.43	2.6	3.48	4.78
3.42	3.48	3.44	2.38	3.48	3.99
3.42	3.38	3.44	3.14	3.48	4.28
3.43	3.44	3.45	2.86	3.49	4.86
3.43	3.53	3.45	2.22	3.49	5.56
3.44	3.45	3.46	2.45	3.5	4.08
3.44	3.45	3.46	2.34	3.5	4.64
3.44	3.62	3.47	2.79	3.51	4.01
3.45	3.25	3.47	2.28	3.51	3.86
3.45	3.55	3.48	2.68	3.52	0.841
3.46	3.57	3.48	2.99	3.52	4.08
3.46	3.39	3.48	2.75	3.53	4.88
3.47	3.12	3.49	2.59	3.53	4.41
3.47	3.84	3.49	2.41	3.54	3.83
3.48	3.78	3.5	2.72	3.54	4.08
3.48	4.75	3.5	2.87	3.55	6.11
3.49	3.64	3.51	3.27	3.55	4.34
3.49	4.85	3.51	2.49	3.56	5.39
3.5	3.64	3.52	3.37	3.56	4.66
3.5	3.92	3.52	3.29	3.57	4.11
3.51	3.45	3.53	2.97	3.57	4.96
3.51	3.53	3.53	3.12	3.57	3.32
3.52	3.69	3.54	2.89	3.58	2.48
3.52	3.08	3.54	2.94	3.58	5.86
3.52	3.95	3.55	2.75	3.59	7.77
3.53	3.08	3.55	3.02	3.59	4.49
3.53	3.4	3.56	3.26	3.6	4.02
3.54	3.74	3.56	2.75	3.6	0.87
3.54	3.76	3.57	2.82	3.61	4.16
3.55	3.77	3.57	2.85	3.61	4.44
3.55	2.56	3.57	2.96	3.62	3.01
3.56	3.25	3.58	2.39	3.62	3.25
3.56	3.79	3.58	2.87	3.63	3.61
3.57	4.32	3.59	3.49	3.63	4.27
3.57	3.2	3.59	2.66	3.64	1.69
3.58	4.09	3.6	3.36	3.64	1.86
3.58	3.94	3.6	2.92	3.65	3.77
3.59	3.25	3.61	2.64	3.65	5.31
3.59	2.9	3.61	2.93	3.66	0.136
3.59	3.39	3.62	3.04	3.66	0.883
3.6	4.06	3.62	3.26	3.66	3.15
3.6	2.98	3.63	2.35	3.67	6.25
3.61	4.56	3.63	2.6	3.67	0.268
3.61	3.2	3.64	3.34	3.68	6.12
3.62	3.72	3.64	3.1	3.68	2.87
3.62	4.44	3.65	2.89	3.69	2.37
3.63	3.74	3.65	3.72	3.69	6.66
3.63	3.28	3.66	2.98	3.7	6.3
3.64	4.18	3.66	3.39	3.7	3.18
3.64	3.84	3.66	3.29	3.71	4.14
3.65	2.8	3.67	3.69	3.71	3.33
3.65	4.3	3.67	3.58	3.72	0.958
3.66	2.91	3.68	2.79	3.72	4.9
3.66	4.56	3.68	3.06	3.73	4.12
3.67	2.38	3.69	3.64	3.73	5.43
3.67	3.81	3.69	3.3	3.74	5.24
3.67	5.12	3.7	3.4	3.74	7.45
3.68	2.93	3.7	3.21	3.74	3.2
3.68	3.54	3.71	2.32	3.75	4.27
3.69	3.78	3.71	3.3	3.75	4.11
3.69	3.88	3.72	2.91	3.76	3.8
3.7	3.17	3.72	3.1	3.76	2.47
3.7	3.53	3.73	2.84	3.77	6.31
3.71	4.57	3.73	3.08	3.77	5.04
3.71	3.72	3.74	3.33	3.78	7.34
3.72	2.58	3.74	3.28	3.78	3.93
3.72	4.33	3.74	3.47	3.79	7.01
3.73	2.92	3.75	3.3	3.79	4.89
3.73	4.29	3.75	2.86	3.8	3.89
3.74	2.99	3.76	2.63	3.8	6.13
3.74	3.51	3.76	3.45	3.81	3.63
3.74	3.88	3.77	3.59	3.81	-1.18
3.75	3.76	3.77	2.27	3.82	4.69
3.75	3.24	3.78	2.63	3.82	7.04
3.76	3.13	3.78	3.03	3.83	5.61
3.76	3.34	3.79	2.93	3.83	6.9
3.77	5.11	3.79	3.06	3.83	1.6
3.77	4.06	3.8	2.05	3.84	5.72
3.78	3.8	3.8	2.84	3.84	8.43
3.78	4.63	3.81	3.1	3.85	6.61
3.79	3.92	3.81	2.46	3.85	1.9
3.79	3.09	3.82	3.62	3.86	5
3.8	3.9	3.82	3.27	3.86	8.07
3.8	3.88	3.83	3.42	3.87	5.41
3.81	4.59	3.83	3.22	3.87	5.09
3.81	3.31	3.83	3.6	3.88	6.2
3.82	3.62	3.84	3.94	3.88	3.73
3.82	4.19	3.84	3.67	3.89	11
3.82	4.89	3.85	2.84	3.89	-0.724
3.83	3.09	3.85	3.65	3.9	1.42
3.83	3.78	3.86	3.03	3.9	5.38
3.84	1.92	3.86	2.83	3.91	2.09
3.84	3.63	3.87	2.86	3.91	3.57
3.85	4.45	3.87	3.95	3.92	6.23
3.85	3.55	3.88	3.47	3.92	6.27
3.86	3.53	3.88	3.51	3.92	5.37
3.86	4.14	3.89	4.59	3.93	7.91
3.87	4.23	3.89	2.8	3.93	11.6
3.87	3.47	3.9	2.35	3.94	5.33
3.88	4.1	3.9	4.2	3.94	4.74
3.88	4.88	3.91	3.91	3.95	3.77
3.89	3.61	3.91	3.48	3.95	3.21
3.89	3.86	3.92	2.6	3.96	3.72
3.9	4.5	3.92	2.33	3.96	6.22
3.9	4.79	3.92	4.07	3.97	3.27
3.9	4.14	3.93	3.28	3.97	9.24
3.91	5.64	3.93	3.46	3.98	4.29
3.91	4.5	3.94	3.86	3.98	7.43
3.92	4.37	3.94	3.9	3.99	4.82
3.92	4.1	3.95	3.55	3.99	3.72
3.93	4.63	3.95	4.18	4	9.42
3.93	3.71	3.96	3.29	4	8.98
3.94	3.92	3.96	2.62	4	4.89
3.94	3.22	3.97	4.55	4.01	5.74
3.95	2.27	3.97	4.16	4.01	4.65
3.95	4.48	3.98	2.52	4.02	6.76
3.96	5.57	3.98	3.45	4.02	9.95
3.96	4.21	3.99	3.19	4.03	0.0314
3.97	5.88	3.99	3.25	4.03	2.43
3.97	5.27	4	3.82	4.04	6.88
3.97	5.42	4	3.58	4.04	7.41
3.98	4.4	4	2.92	4.05	8.08
3.98	5.55	4.01	3.54	4.05	5.15
3.99	5.49	4.01	3.11	4.06	3.75
3.99	2.5	4.02	4.17	4.06	3.98
4	3.05	4.02	3.61	4.07	4.96
4	3.18	4.03	3.27	4.07	6.54
4.01	3.68	4.03	3.52	4.08	6.31
4.01	4.65	4.04	3.76	4.08	8.39
4.02	4.87	4.04	4.57	4.09	6.49
4.02	2.14	4.05	3.84	4.09	5.99
4.03	3.55	4.05	3.94	4.09	7.18
4.03	5.88	4.06	4.53	4.1	2.79
4.04	4.42	4.06	2.84	4.1	6.14
4.04	5.84	4.07	3.91	4.11	3.16
4.05	6.63	4.07	4.52	4.11	8.22
4.05	3.75	4.08	3.3	4.12	3.53
4.05	3.94	4.08	2.92	4.12	5.69
4.06	4.46	4.09	5.69	4.13	3.09
4.06	3.24	4.09	3.43	4.13	6.9
4.07	3.2	4.09	3.53	4.14	5.4
4.07	2.75	4.1	3.22	4.14	6.9
4.08	5.05	4.1	4.77	4.15	6.45
4.08	5.05	4.11	3.9	4.15	7.14
4.09	5.53	4.11	3.29	4.16	5.08
4.09	4.12	4.12	4.53	4.16	6.99
4.1	4.28	4.12	3.32	4.17	4.55
4.1	6.2	4.13	4.55	4.17	5
4.11	4.4	4.13	4.61	4.18	11.8
4.11	4.33	4.14	5.11	4.18	1.98
4.12	5.31	4.14	5.61	4.18	1.88
4.12	6.43	4.15	4.79	4.19	4.8
4.13	5.99	4.15	3.94	4.19	4.75
4.13	4.83	4.16	2.6	4.2	7.71
4.13	5.56	4.16	4.57	4.2	1.68
4.14	5.54	4.17	4.01	4.21	7.38
4.14	4.83	4.17	3.76	4.21	5.44
4.15	5.27	4.18	4.39	4.22	3.26
4.15	4.79	4.18	3.67	4.22	5.16
4.16	5.23	4.18	3.54	4.23	2.09
4.16	2.25	4.19	4.29	4.23	9.85
4.17	4.6	4.19	5.39	4.24	7.81
4.17	4.55	4.2	4.42	4.24	7.54
4.18	4.63	4.2	4.23	4.25	10.6
4.18	5.91	4.21	4.53	4.25	14.8
4.19	6.27	4.21	4.17	4.26	9.04
4.19	2.61	4.22	3.79	4.26	6.73
4.2	3.37	4.22	4.57	4.26	2
4.2	4.09	4.23	2.8	4.27	1.65
4.2	6.79	4.23	4.93	4.27	6.29
4.21	3.25	4.24	3.84	4.28	4.73
4.21	5.28	4.24	2.73	4.28	8.67
4.22	5.62	4.25	5.09	4.29	6.68
4.22	4.93	4.25	4.81	4.29	0.367
4.23	4.64	4.26	4.46	4.3	3.9
4.23	4.93	4.26	2.33	4.3	6.68
4.24	6.12	4.26	3.65	4.31	8.42
4.24	4.79	4.27	4.42	4.31	5.6
4.25	3.61	4.27	3.25	4.32	5.31
4.25	4.76	4.28	2.4	4.32	10.2
4.26	4.26	4.28	4.92	4.33	0.795
4.26	6.01	4.29	3.98	4.33	8.91
4.27	5.92	4.29	6.5	4.34	6.97
4.27	2.56	4.3	4.3	4.34	4.95
4.28	3.67	4.3	5.22	4.35	-2.85
4.28	3.14	4.31	4.5	4.35	3.65
4.28	4.54	4.31	3.41	4.35	3.07
4.29	6.11	4.32	3.92	4.36	8.94
4.29	5.4	4.32	4.29	4.36	6.31
4.3	4.42	4.33	4.93	4.37	6.03
4.3	4.11	4.33	5.28	4.37	6.34
4.31	7.27	4.34	2.88	4.38	4.49
4.31	2.15	4.34	3.56	4.38	1.22
4.32	4.51	4.35	4.63	4.39	2.79
4.32	3.87	4.35	4.18	4.39	7.45
4.33	5.46	4.35	4.92	4.4	1.46
4.33	8.2	4.36	3.93	4.4	9.87
4.34	5.02	4.36	5.35	4.41	1.9
4.34	2.57	4.37	3.97	4.41	6.62
4.35	5.32	4.37	5.73	4.42	11.1
4.35	3.49	4.38	4.27	4.42	8.18
4.36	2.76	4.38	6.17	4.43	8.38
4.36	1.94	4.39	6.53	4.43	7.19
4.36	3.68	4.39	4.4	4.43	1.78
4.37	2.74	4.4	3.88	4.44	3.14
4.37	6.77	4.4	5.03	4.44	11.1
4.38	7.38	4.41	5.94	4.45	9.68
4.38	5.31	4.41	3.14	4.45	11.6
4.39	6.32	4.42	2.84	4.46	0.063
4.39	4.73	4.42	3.7	4.46	8.74
4.4	3.74	4.43	3.78	4.47	4.5
4.4	6.63	4.43	4.1	4.47	14.4
4.41	4.9	4.43	5.38	4.48	15.8
4.41	4.71	4.44	3.14	4.48	4.16
4.42	3.66	4.44	6.15	4.49	13
4.42	8.34	4.45	4.82	4.49	11.3
4.43	5.08	4.45	3.35	4.5	2.79
4.43	6.64	4.46	3.23	4.5	-0.631
4.43	5.24	4.46	3.86	4.51	8.58
4.44	5.34	4.47	5.3	4.51	10.1
4.44	3.95	4.47	5.6	4.52	14.9
4.45	6.2	4.48	3.84	4.52	-1.72
4.45	1.23	4.48	4.76	4.52	11.4
4.46	6.76	4.49	4.7	4.53	-0.0606
4.46	4.95	4.49	2.72	4.53	8.14
4.47	4.94	4.5	5.52	4.54	9.88
4.47	6.58	4.5	3.76	4.54	12.6
4.48	5.49	4.51	5.11	4.55	-0.0777
4.48	5.82	4.51	4.75	4.55	-4.22
4.49	5.45	4.52	3.38	4.56	4.52
4.49	4.99	4.52	4.76	4.56	0.872
4.5	6.76	4.52	5.73	4.57	6.85
4.5	8.27	4.53	3.23	4.57	3.25
4.51	3.65	4.53	5.75	4.58	10.1
4.51	4.66	4.54	3.44	4.58	8.49
4.51	3.54	4.54	3.39	4.59	4.39
4.52	8.94	4.55	4.48	4.59	5.89
4.52	6.22	4.55	3.36	4.6	-2.23
4.53	6.72	4.56	4.45	4.6	5.72
4.53	2.17	4.56	3.45	4.61	-1.16
4.54	5.69	4.57	4.59	4.61	14.6
4.54	8.27	4.57	3.96	4.61	7.43
4.55	4.82	4.58	4.35	4.62	4.78
4.55	9.13	4.58	3.46	4.62	9.21
4.56	3.65	4.59	6.47	4.63	3.14
4.56	6.2	4.59	7.6	4.63	8.37
4.57	5.87	4.6	3.42	4.64	10.3
4.57	6.68	4.6	4.53	4.64	-2.1
4.58	9.02	4.61	3.89	4.65	9.45
4.58	7.67	4.61	4.21	4.65	10.4
4.59	6.52	4.61	3.34	4.66	-6.45
4.59	6.44	4.62	5.75	4.66	-4.58
4.59	7.56	4.62	4.43	4.67	15
4.6	6.46	4.63	5.8	4.67	11.5
4.6	8.39	4.63	4.22	4.68	16.3
4.61	4.1	4.64	2.03	4.68	0.623
4.61	7.55	4.64	1.58	4.69	8.67
4.62	3.57	4.65	1.7	4.69	11.5
4.62	7.23	4.65	3.22	4.69	5.09
4.63	6.12	4.66	2.84	4.7	3.22
4.63	3.37	4.66	2.86	4.7	6.17
4.64	2.87	4.67	5.27	4.71	10.1
4.64	6.44	4.67	3.94	4.71	5.74
4.65	2.37	4.68	2.32	4.72	6.76
4.65	5.47	4.68	1.69	4.72	17
4.66	7.02	4.69	5.34	4.73	3.85
4.66	9.18	4.69	5.58	4.73	-7.49
4.66	7.41	4.69	2.79	4.74	1.33
4.67	8.88	4.7	4.85	4.74	9.45
4.67	8.83	4.7	5.41	4.75	-5.19
4.68	4.74	4.71	4.39	4.75	2.94
4.68	4.92	4.71	5.41	4.76	3.95
4.69	11.7	4.72	4.12	4.72	15
4.69	4.3	4.72	3.56	4.72	26.3
4.7	6.83	4.73	2.26	4.73	15.8
4.7	6.21	4.73	4.64	4.73	12.9
4.71	4.66	4.74	6.46	4.74	16.8
4.71	4.94	4.74	5.15	4.74	22
4.72	6.08	4.75	6.32	4.75	9.16
4.72	4.78	4.75	5.72	4.75	13
4.73	6.73	4.76	5.32	4.76	19.1
4.73	10.9	4.76	5.34	4.76	11.3
4.74	8.51	4.77	3.57	4.77	22.3
4.74	3.83	4.77	6.1	4.77	27.6
4.74	2.06	4.78	4.2	4.78	26.4
4.75	8.34	4.78	6.7	4.78	22.4
4.75	4.19	4.78	7.57	4.78	22.7
4.76	4.95	4.79	2.67	4.79	15.8
4.76	4.18	4.79	3.01	4.79	30
4.77	10.5	4.8	4.64	4.8	25.7
4.77	10.8	4.8	6.3	4.8	24.5
4.78	4.62	4.81	3.16	4.81	17.6
4.78	5.88	4.81	5.62	4.81	18.1
4.79	5.26	4.82	6.44	4.82	21.3
4.79	12.8	4.82	6.34	4.82	10.9
4.8	3.37	4.83	8.9	4.83	26.9
4.8	9.19	4.83	2.66	4.83	30
4.81	5.3	4.84	8.95	4.84	8.75
4.81	13.1	4.84	14	4.84	22.7
4.82	10	4.85	3.34	4.85	21.5
4.82	6.16	4.85	5.74	4.85	13.3
4.82	11.3	4.86	5.3	4.86	16.4
4.83	-1.4	4.86	1.18	4.86	19
4.83	7.32	4.87	1.05	4.87	34.8
4.84	12	4.87	8.39	4.87	28
4.84	10.1	4.87	6.03	4.87	20
4.85	4.72	4.88	5.27	4.88	32.5
4.85	1.88	4.88	2.71	4.88	25.4
4.86	-2.93	4.89	3.06	4.89	32.5
4.86	10.4	4.89	9.25	4.89	34.3
4.87	9.07	4.9	6.53	4.9	21.1
4.87	7.02	4.9	4.43	4.9	32.7
4.88	10.2	4.91	5.14	4.91	14
4.88	16.8	4.91	6.26	4.91	33.9
4.89	8.38	4.92	6.19	4.92	22.5
4.89	-3.12	4.92	9.2	4.92	28.1
4.89	24.6	4.93	1.75	4.93	8.7
4.9	-3.78	4.93	8.41	4.93	41.1
4.9	8.24	4.94	-6.22	4.94	16.7
4.91	-3.94	4.94	-9.09	4.94	10.9
4.91	-13.5	4.95	12.1	4.95	5.76
4.92	-8.64	4.95	1.65	4.95	-0.361
4.92	-12.3	4.95	1.86	4.95	61.6
4.93	0.239	4.96	28.3	4.96	16.9

## Sheet: Figure 7a,b,c,d,e,f,g,h
Figure 7a: PfSRP9/14-Pf80S						Figure 7b: HsSRP9/14-Pf80S						Figure 7c: PfSRP9/14-Hs80S						Figure 7d: HsSRP9/14-Hs80S						Figure 7e: PfAlu domain-Pf80S						Figure 7f: HsAlu domain-Pf80S						Figure 7g: PfAlu domain-Hs80S						Figure 7h: HsAlu domain-Hs80S
Dose	Response		Fit-values			Dose	Response		Fit-values			Dose	Response		Fit-values			Dose	Response		Fit-values			Dose	Response		Fit-values			Dose	Response		Fit-values			Dose	Response		Fit-values			Dose	Response		Fit-values
Ligand concentration (nM)	Mean	Standard deviation	Ligand concentration (nM)	FractionBound		Ligand concentration (nM)	Mean	Standard deviation	Ligand concentration (nM)	FractionBound		Ligand concentration (nM)	Mean	Standard deviation	Ligand concentration (nM)	FractionBound		Ligand concentration (nM)	Mean	Standard deviation	Ligand concentration (nM)	FractionBound		Ligand concentration (nM)	Mean	Standard deviation	Ligand concentration (nM)	FractionBound		Ligand concentration (nM)	Mean	Standard deviation	Ligand concentration (nM)	FractionBound		Ligand concentration (nM)	Mean	Standard deviation	Ligand concentration (nM)	FractionBound		Ligand concentration (nM)	Mean	Standard deviation	Ligand concentration (nM)	FractionBound
1.34	0.00758891	0.081589	41052.9	0.99191		1.56	0.0177624	0.0998223	47770.8	0.992105		2.6	-0.113345	0.0864854	79587.1	0.978412		1.04	-0.166902	0.0214795	31723.6	0.987249		1.18	0.00966112	0.221079	36200.8	0.996355		0.46	0.0129383	0.224376	13996	0.990491		1.48	-0.131812	0.0275564	45159.4	0.913708		1.42	-0.0240012	0.154088	43478.9	0.869884
2.69	0.0205842	0.0076917	38303.2	0.991335		3.13	-0.0231318	0.0883987	44571.2	0.991543		5.21	-0.144803	0.0760393	74256.8	0.976899		2.08	0.00437484	0.052282	29599.6	0.986346		2.37	0.0226404	0.073087	33775.8	0.996095		0.92	0.0778402	0.0148521	13059.1	0.989815		2.95	-0.123542	0.413891	42135.8	0.908084		2.84	0.0148897	0.222003	40566.8	0.861833
5.37	-0.0393325	0.0363529	35737.6	0.990718		6.25	0.0523211	0.000512	41586	0.990941		10.41	-0.00680046	0.234765	69283.4	0.975281		4.15	0.166958	0.0867887	27617.9	0.98538		4.74	0.0795018	0.185172	31513.2	0.995815		1.83	0.0931757	0.207739	12185	0.989092		5.91	0.0669172	0.157401	39314.6	0.902134		5.69	-0.00742521	0.199846	37849.8	0.853368
10.74	0.053159	0.0371248	33343.9	0.990059		12.5	-0.021011	0.0331641	38800.7	0.990297		20.83	0.163238	0.408663	64643.2	0.973554		8.3	0.0981768	0.180589	25768.8	0.984347		9.47	0.0208543	0.227073	29402.2	0.995516		3.66	-0.0186608	0.323728	11369.4	0.988319		11.82	0.0025281	0.168706	36682.3	0.895842		11.38	-0.208779	0.0998652	35314.8	0.844478
21.48	0.0685151	0.0409825	31110.5	0.989352		25	0.0984354	0.0595104	36201.9	0.989607		41.65	-0.0381505	0.0445441	60313.8	0.971709		16.6	0.0592401	0.196788	24043.5	0.983242		18.95	-0.0467013	0.0513585	27432.6	0.995196		7.32	0.00989289	0.313052	10608.3	0.98749		23.63	-0.0717514	0.0380792	34226.2	0.889195		22.75	0.0306078	0.135893	32949.5	0.835154
42.97	0.113991	0.1828	29026.8	0.988597		50	0.0196157	0.0046357	33777.2	0.98887		166.6	0.18136	0.40015	56274.3	0.969739		33.2	0.0936163	0.0077389	22433.7	0.98206		37.89	0.395252	0.151147	25594.9	0.994852		14.65	0.0629447	0.111267	9898.24	0.986604		47.27	0.0333307	0.0219232	31934.6	0.882179		45.51	0.0117382	0.146772	30742.7	0.825386
85.94	0.149262	0.0890009	27082.6	0.987788		100	0.320015	0.0076814	31514.9	0.98808		333.2	0.297945	0.340729	52505.3	0.967637		66.41	0.056221	0.136409	20931.7	0.980796		75.78	0.384404	0.0748264	23880.3	0.994485		29.3	0.134755	0.048783	9235.68	0.985657		94.53	0.0248431	0.0314843	29796.5	0.874782		91.02	-0.14535	0.12933	28683.7	0.815167
171.88	0.438795	0.051582	25268.6	0.986923		200	0.330158	0.0536166	29404.2	0.987235		666.41	0.478573	0.0861023	48988.8	0.965394		132.81	0.23965	0.16436	19530.3	0.979445		151.56	0.51025	0.0554653	22280.6	0.994091		58.59	0.168667	0.0977978	8617.48	0.984643		189.06	0.244707	0.162963	27801.5	0.866991		182.03	0.228643	0.0226677	26762.5	0.804491
343.75	0.516825	0.0465795	23576.1	0.985997		400	0.539205	0.0386437	27434.8	0.986331		1332.81	0.159704	0.348502	45707.8	0.963002		265.63	0.198842	0	18222.7	0.978002		303.13	0.72317	0.205908	20788.1	0.993669		117.19	0.501064	0.306854	8040.65	0.983558		378.13	0.151119	0.0434531	25940	0.858793		364.06	0.317042	0.291452	24970.1	0.793355
687.5	0.644516	0.0130482	21997	0.985006		800	0.724605	0.0600245	25597.3	0.985364		2665.63	0.47005	0.306109	42646.6	0.960451		531.25	0.657558	0.157522	17002.6	0.976459		606.25	0.721574	0.0804156	19395.5	0.993218		234.38	0.809019	0.154357	7502.44	0.982398		756.25	0.155587	0.168773	24203.2	0.850176		728.13	-0.0526883	0.0376843	23297.7	0.781757
1375	0.693236	0.0260979	20523.6	0.983947		1600	0.743027	0.067563	23882.8	0.98433		5331.25	0.857628	0.137241	39790.3	0.957732		1062.5	0.845338	0.0334143	15864.2	0.97481		1212.5	0.742629	0.0761451	18096.3	0.992734		468.75	0.830125	0.045433	7000.25	0.981158		1512.5	0.30332	0.0958838	22582.7	0.841132		1456.25	0.231	0.0323064	21737.3	0.769697
2750	0.918014	0.218348	19148.9	0.982814		3200	0.715034	0.123928	22283.2	0.983224		10662.5	0.927388	0.732065	37125.4	0.954834		2125	0.896386	0.226444	14802.1	0.973049		2425	1.04138	0.125614	16884	0.992216		937.5	0.636978	0.172961	6531.68	0.979833		3025	0.319883	0.0902756	21070.7	0.831649		2912.5	0.37005	0.0833489	20281.4	0.757178
5500	0.962984	0.0824585	17866.3	0.981603		6400	0.905023	0.0439885	20790.8	0.982041		21325	1.07272	0.206417	34638.9	0.951748		4250	0.813037	0.0825238	13811.1	0.971169		4850	1.17267	0.331758	15753	0.991662		1875	0.872611	0.0448997	6094.47	0.978416		6050	0.635226	0.0114484	19659.9	0.82172		5825	0.434789	0.0825274	18923	0.744204
11000	1.03501	0.148945	16669.7	0.980308		12800	1.12169	0.127322	19398.3	0.980776		42650	0.78861	0.124817	32319	0.948462		8500	0.926358	0.0707546	12886.4	0.969161		9700	0.939734	0.284972	14697.7	0.991068		3750	1.08569	0.183568	5686.52	0.976901		12100	0.685493	0.137554	18343.6	0.811339		11650	0.691007	0.189113	17655.6	0.730783
22000	1.05323	0.0730613	15553.1	0.978923		25600	1.03336	0.0251562	18099	0.979424					30154.5	0.944966					12023.6	0.967018		19400	0.940422	0	13713.1	0.990433		7500	1.00547	0.281691	5305.89	0.975283		24200	0.809397	0.115673	17115.4	0.800499		23300	0.525894	0.0740003	16473.1	0.716926
44000	0.895793	0.166863	14511.4	0.977444		51200	0.99224	0.170933	16886.8	0.977979					28134.9	0.941247					11218.6	0.964731					12794.5	0.989753					4950.73	0.973555		48400	0.983718	0.245107	15969.4	0.789199		46600	1.05639	0.112463	15369.8	0.702645
			13539.4	0.975863					15755.8	0.976435					26250.5	0.937293					10467.5	0.962292					11937.4	0.989025					4619.34	0.971709					14900.2	0.777436					14340.4	0.687958
			12632.5	0.974175					14700.5	0.974786					24492.4	0.933093					9766.65	0.959691					11137.8	0.988245					4310.14	0.969738					13902.6	0.765212					13379.9	0.672883
			11786.4	0.972371					13715.9	0.973024					22852.1	0.928632					9112.74	0.956918					10391.7	0.987411					4021.63	0.967634					12971.7	0.75253					12483.8	0.657442
			10997	0.970446					12797.3	0.971143					21321.6	0.923898					8502.62	0.953963					9695.53	0.986519					3752.44	0.965388					12103.2	0.739397					11647.7	0.64166
			10260.4	0.968391					11940.1	0.969135					19893.6	0.918877					7933.35	0.950815					9046.05	0.985565					3501.26	0.962993					11292.9	0.72582					10867.6	0.625566
			9573.15	0.966197					11140.4	0.966991					18561.2	0.913556					7402.19	0.947464					8440.07	0.984543					3266.9	0.960438					10536.7	0.711812					10139.7	0.609189
			8931.94	0.963857					10394.3	0.964705					17318.1	0.907921					6906.59	0.943897					7874.68	0.983451					3048.22	0.957715					9831.26	0.697386					9460.58	0.592562
			8333.68	0.961361					9698.1	0.962266					16158.2	0.901957					6444.18	0.940103					7347.16	0.982283					2844.18	0.954812					9173.01	0.68256					8826.94	0.57572
			7775.49	0.958701					9048.55	0.959665					15076	0.895652					6012.73	0.936069					6854.99	0.981034					2653.8	0.95172					8558.84	0.667354					8235.75	0.5587
			7254.69	0.955865					8442.51	0.956893					14066.3	0.888992					5610.16	0.931782					6395.78	0.979698					2476.17	0.948427					7985.78	0.651791					7684.15	0.541542
			6768.77	0.952844					7877.05	0.953939					13124.2	0.881962					5234.54	0.927229					5967.34	0.978271					2310.42	0.944922					7451.1	0.635897					7169.49	0.524284
			6315.4	0.949628					7349.47	0.950794					12245.2	0.874549					4884.08	0.922397					5567.6	0.976745					2155.77	0.941193					6952.21	0.619701					6689.31	0.506968
			5892.4	0.946204					6857.23	0.947445					11425.1	0.866741					4557.07	0.917272					5194.63	0.975115					2011.47	0.937227					6486.73	0.603234					6241.28	0.489635
			5497.73	0.942561					6397.95	0.943882					10659.9	0.858526					4251.97	0.91184					4846.65	0.973374					1876.83	0.933012					6052.41	0.586529					5823.26	0.472327
			5129.49	0.938687					5969.44	0.940093					9945.98	0.849892					3967.29	0.906086					4521.98	0.971514					1751.2	0.928535					5647.18	0.569623					5433.24	0.455086
			4785.92	0.93457					5569.62	0.936064					9279.85	0.840828					3701.67	0.899996					4219.06	0.969528					1633.98	0.923782					5269.07	0.552553					5069.34	0.437951
			4465.36	0.930197					5196.58	0.931784					8658.33	0.831326					3453.83	0.893556					3936.43	0.967408					1524.61	0.91874					4916.28	0.535358					4729.82	0.420964
			4166.27	0.925555					4848.53	0.92724					8078.45	0.821376					3222.59	0.886753					3672.74	0.965146					1422.56	0.913394					4587.12	0.518079					4413.03	0.404161
			3887.21	0.92063					4523.79	0.922418					7537.4	0.810973					3006.83	0.879571					3426.71	0.962732					1327.33	0.907731					4279.99	0.500756					4117.46	0.38758
			3626.85	0.915409					4220.8	0.917305					7032.58	0.800111					2805.51	0.871998					3197.16	0.960158					1238.49	0.901736					3993.42	0.483431					3841.69	0.371256
			3383.92	0.909877					3938.11	0.911887					6561.58	0.788788					2617.68	0.86402					2982.98	0.957414					1155.59	0.895394					3726.05	0.466147					3584.39	0.35522
			3157.27	0.904022					3674.34	0.906149					6122.12	0.777001					2442.41	0.855624					2783.16	0.954489					1078.23	0.888692					3476.57	0.448943					3344.32	0.339504
			2945.79	0.897828					3428.25	0.900079					5712.09	0.764753					2278.89	0.8468					2596.72	0.951373					1006.06	0.881615					3243.8	0.43186					3120.33	0.324133
			2748.48	0.891282					3198.63	0.893661					5329.53	0.752047					2126.31	0.837536					2422.77	0.948055					938.719	0.87415					3026.61	0.414938					2911.34	0.309132
			2564.39	0.88437					2984.4	0.886883					4972.59	0.738888					1983.95	0.827824					2260.47	0.944523					875.884	0.866284					2823.96	0.398215					2716.35	0.294523
			2392.63	0.877079					2784.51	0.879731					4639.55	0.725285					1851.12	0.817654					2109.05	0.940765					817.256	0.858003					2634.89	0.381726					2534.42	0.280324
			2232.37	0.869395					2598.01	0.872191					4328.82	0.711251					1727.18	0.80702					1967.76	0.936769					762.551	0.849295					2458.47	0.365504					2364.67	0.266552
			2082.85	0.861307					2424.01	0.86425					4038.9	0.696799					1611.54	0.795917					1835.95	0.932522					711.509	0.840151					2293.86	0.349583					2206.3	0.253218
			1943.34	0.852801					2261.66	0.855898					3768.39	0.681948					1503.64	0.784343					1712.96	0.92801					663.883	0.830559					2140.28	0.33399					2058.53	0.240332
			1813.17	0.843868					2110.18	0.847121					3516.01	0.666716					1402.97	0.772297					1598.21	0.923221					619.444	0.820511					1996.98	0.318752					1920.65	0.227902
			1691.73	0.834497					1968.84	0.83791					3280.53	0.651128					1309.04	0.75978					1491.15	0.91814					577.981	0.81					1863.27	0.303892					1792.02	0.215933
			1578.42	0.82468					1836.98	0.828257					3060.81	0.635209					1221.4	0.746796					1391.26	0.912754					539.293	0.799021					1738.52	0.28943					1671.99	0.204425
			1472.69	0.814408					1713.94	0.818152					2855.82	0.618989					1139.62	0.733354					1298.06	0.907048					503.194	0.78757					1622.11	0.275385					1560.01	0.19338
			1374.05	0.803678					1599.15	0.80759					2664.55	0.602499					1063.32	0.719462					1211.11	0.901008					469.512	0.775646					1513.51	0.26177					1455.53	0.182794
			1282.02	0.792484					1492.04	0.796567					2486.09	0.585772					992.127	0.705133					1129.97	0.894619					438.084	0.763249					1412.17	0.248598					1358.04	0.172664
			1196.15	0.780825					1392.11	0.785079					2319.59	0.568845					925.702	0.690383					1054.28	0.887867					408.761	0.750384					1317.62	0.235876					1267.08	0.162984
			1116.03	0.7687					1298.87	0.773126					2164.23	0.551756					863.724	0.675232					983.655	0.880738					381.399	0.737055					1229.4	0.223612					1182.22	0.153745
			1041.28	0.756114					1211.87	0.760709					2019.29	0.534544					805.895	0.659701					917.761	0.873218					355.87	0.723274					1147.08	0.211809					1103.04	0.144939
			971.535	0.74307					1130.71	0.747834					1884.05	0.517248					751.938	0.643816					856.282	0.865295					332.049	0.709051					1070.28	0.200468					1029.16	0.136557
			906.462	0.729577					1054.97	0.734507					1757.86	0.499912					701.594	0.627604					798.921	0.856955					309.823	0.694401					998.621	0.189589					960.232	0.128586
			845.747	0.715645					984.316	0.720738					1640.13	0.482575					654.62	0.611097					745.403	0.848187					289.084	0.679343					931.759	0.179167					895.919	0.121015
			789.099	0.701289					918.39	0.706539					1530.28	0.465281					610.792	0.594329					695.469	0.838979					269.734	0.663898					869.373	0.169199					835.914	0.113832
			736.245	0.686523					856.879	0.691925					1427.79	0.448069					569.898	0.577336					648.881	0.829322					251.679	0.64809					811.165	0.159678					779.927	0.107024
			686.932	0.671369					799.488	0.676915					1332.17	0.430982					531.742	0.560156					605.413	0.819207					234.832	0.631948					756.854	0.150596					727.691	0.100576
			640.921	0.655849					745.941	0.661531					1242.95	0.414057					496.14	0.542829					564.857	0.808627					219.113	0.615501					706.179	0.141942					678.953	0.094476
			597.992	0.639987					695.98	0.645797					1159.7	0.397332					462.922	0.525396					527.019	0.797578					204.447	0.598782					658.897	0.133708					633.479	0.088709
			557.939	0.623813					649.365	0.62974					1082.03	0.380845					431.928	0.507901					491.714	0.786055					190.762	0.581828					614.781	0.125882					591.051	0.083262
			520.568	0.607357					605.872	0.613389					1009.56	0.364628					403.01	0.490387					458.775	0.774058					177.993	0.564676					573.618	0.118451					551.465	0.078121
			485.701	0.590652					565.293	0.596779					941.947	0.348712					376.027	0.472897					428.043	0.761588					166.078	0.547367					535.212	0.111403					514.529	0.073272
			453.168	0.573735					527.431	0.579942					878.86	0.333127					350.851	0.455473					399.368	0.74865					154.962	0.52994					499.377	0.104724					480.068	0.068701
			422.815	0.556643					492.106	0.562917					819.999	0.3179					327.361	0.43816					372.615	0.735248					144.589	0.51244					465.941	0.098402					447.915	0.064396
			394.495	0.539416					459.146	0.545743					765.08	0.303052					305.443	0.420997					347.654	0.721394					134.911	0.494909					434.745	0.092422					417.915	0.060343
			368.072	0.522094					428.394	0.528458					713.839	0.288604					284.993	0.404025					324.366	0.707099					125.88	0.47739					405.636	0.08677					389.925	0.05653
			343.418	0.504718					399.701	0.511104					666.03	0.274574					265.912	0.387283					302.637	0.692379					117.454	0.459928					378.477	0.081433					363.809	0.052944
			320.416	0.48733					372.93	0.493724					621.423	0.260976					248.108	0.370805					282.364	0.677252					109.592	0.442565					353.136	0.076397					339.443	0.049574
			298.955	0.469974					347.953	0.476359					579.803	0.247822					231.497	0.354626					263.449	0.661741					102.257	0.425344					329.492	0.071648					316.708	0.046407
			278.931	0.45269					324.648	0.459051					540.971	0.23512					215.998	0.338776					245.801	0.645871					95.4119	0.408304					307.431	0.067172					295.496	0.043434
			260.248	0.43552					302.904	0.441841					504.74	0.222876					201.536	0.323283					229.335	0.629668					89.0253	0.391484					286.847	0.062958					275.705	0.040643
			242.817	0.418503					282.616	0.424771					470.935	0.211095					188.042	0.308172					213.972	0.613165					83.0662	0.374921					267.642	0.058991					257.239	0.038024
			226.553	0.401679					263.688	0.407879					439.395	0.199776					175.453	0.293465					199.638	0.596395					77.5061	0.358649					249.722	0.055259					240.01	0.035568
			211.379	0.385084					246.027	0.391202					409.966	0.188919					163.706	0.27918					186.265	0.579394					72.3181	0.3427					233.002	0.051751					223.935	0.033265
			197.22	0.368753					229.548	0.374776					382.509	0.17852					152.745	0.265333					173.787	0.5622					67.4773	0.327102					217.401	0.048453					208.937	0.031106
			184.011	0.352718					214.174	0.358634					356.891	0.168576					142.518	0.251936					162.145	0.544854					62.9606	0.311881					202.845	0.045356					194.943	0.029084
			171.686	0.337009					199.829	0.342807					332.988	0.159078					132.976	0.239					151.284	0.527398					58.7462	0.297061					189.264	0.042448					181.887	0.027189
			160.186	0.321653					186.445	0.327324					310.686	0.150018					124.073	0.22653					141.149	0.509873					54.814	0.282659					176.592	0.039719					169.704	0.025414
			149.457	0.306675					173.958	0.312208					289.878	0.141389					115.766	0.214531					131.694	0.492324					51.1449	0.268693					164.768	0.037158					158.338	0.023752
			139.446	0.292094					162.307	0.297482					270.464	0.133177					108.015	0.203004					122.872	0.474794					47.7214	0.255175					153.736	0.034757					147.733	0.022197
			130.106	0.27793					151.436	0.283166					252.35	0.125374					100.784	0.191948					114.641	0.457327					44.5271	0.242117					143.443	0.032505					137.839	0.020741
			121.392	0.264198					141.293	0.269276					235.449	0.117965					94.0358	0.181361					106.961	0.439966					41.5466	0.229525					133.839	0.030395					128.607	0.019379
			113.261	0.250909					131.83	0.255825					219.68	0.110939					87.7398	0.171236					99.7962	0.422752					38.7656	0.217404					124.877	0.028417					119.993	0.018104
			105.675	0.238074					123	0.242824					204.967	0.104282					81.8654	0.161568					93.111	0.405727					36.1708	0.205756					116.516	0.026565					111.957	0.016912
			98.5966	0.225699					114.762	0.23028					191.239	0.09798					76.3843	0.152348					86.8736	0.388928					33.7496	0.19458					108.715	0.024831					104.458	0.015797
			91.9926	0.213787					107.076	0.218198					178.431	0.092021					71.2702	0.143566					81.0541	0.372391					31.4905	0.183874					101.436	0.023207					97.4619	0.014755
			85.831	0.202341					99.904	0.206581					166.481	0.086389					66.4985	0.135212					75.6244	0.356152					29.3827	0.173634					94.6445	0.021687					90.9342	0.01378
			80.082	0.191359					93.2127	0.195428					155.331	0.081071					62.0462	0.127274					70.5584	0.340241					27.4159	0.163852					88.3076	0.020264					84.8438	0.012869
			74.7181	0.180839					86.9696	0.184738					144.927	0.076053					57.892	0.119739					65.8318	0.324686					25.5808	0.154522					82.395	0.018933					79.1613	0.012018
			69.7135	0.170777					81.1446	0.174507					135.221	0.071322					54.016	0.112594					61.4218	0.309512					23.8685	0.145632					76.8782	0.017688					73.8593	0.011222
			65.0441	0.161164					75.7098	0.164729					126.165	0.066863					50.3995	0.105826					57.3073	0.294742					22.2708	0.137174					71.7309	0.016523					68.9125	0.010478
			60.6875	0.151995					70.639	0.155396					117.715	0.062665					47.0251	0.099421					53.4684	0.280396					20.7801	0.129135					66.9282	0.015434					64.297	0.009783
			56.6226	0.143259					65.9078	0.1465					109.831	0.058714					43.8767	0.093364					49.8866	0.266488					19.3891	0.121503					62.447	0.014415					59.9906	0.009134
			52.83	0.134945					61.4935	0.138031					102.475	0.054997					40.939	0.087641					46.5448	0.253031					18.0913	0.114264					58.2659	0.013463					55.9727	0.008527
			49.2915	0.127043					57.3749	0.129977					95.6118	0.051503					38.1981	0.082239					43.4268	0.240036					16.8803	0.107406					54.3648	0.012573					52.2238	0.007961
			45.99	0.119541					53.5321	0.122327					89.2083	0.04822					35.6406	0.077142					40.5177	0.227509					15.7504	0.100914					50.7248	0.011741					48.7261	0.007431
			42.9096	0.112425					49.9466	0.115068					83.2336	0.045136					33.2544	0.072337					37.8035	0.215455					14.6961	0.094775					47.3285	0.010963					45.4626	0.006937
			40.0355	0.105682					46.6014	0.108187					77.659	0.04224					31.0279	0.06781					35.2711	0.203874					13.7124	0.088973					44.1597	0.010237					42.4177	0.006476
			37.3539	0.099299					43.4802	0.101671					72.4579	0.039522					28.9505	0.063548					32.9083	0.192767					12.7945	0.083495					41.203	0.009558					39.5767	0.006044
			34.852	0.093261					40.568	0.095505					67.605	0.036973					27.0122	0.059537					30.7039	0.182129					11.9381	0.078326					38.4442	0.008924					36.926	0.005642
			32.5176	0.087556					37.8509	0.089677					63.0772	0.034582					25.2036	0.055764					28.6471	0.171957					11.139	0.073452					35.8702	0.008331					34.4528	0.005266
			30.3395	0.082168					35.3157	0.084171					58.8526	0.032341					23.5162	0.052218					26.728	0.162243					10.3934	0.06886					33.4685	0.007778					32.1453	0.004915
			28.3074	0.077084					32.9504	0.078975					54.911	0.03024					21.9417	0.048886					24.9376	0.15298					9.6977	0.064536					31.2277	0.007261					29.9923	0.004587
			26.4114	0.07229					30.7435	0.074073					51.2334	0.028272					20.4727	0.045757					23.267	0.144157					9.04857	0.060467					29.1368	0.006778					27.9836	0.004281
			24.6424	0.067772					28.6844	0.069453					47.8021	0.026428					19.102	0.04282					21.7084	0.135764					8.44289	0.056639					27.186	0.006327					26.1093	0.003996
			22.9918	0.063518					26.7632	0.065101					44.6005	0.024702					17.823	0.040063					20.2542	0.127789					7.87775	0.05304					25.3658	0.005906					24.3606	0.003729
			21.4518	0.059513					24.9707	0.061004					41.6134	0.023086					16.6297	0.037477					18.8974	0.120219					7.35044	0.049658					23.6674	0.005513					22.729	0.00348
			20.015	0.055747					23.2982	0.057149					38.8264	0.021573					15.5163	0.035053					17.6315	0.113042					6.85843	0.046482					22.0828	0.005145					21.2067	0.003248
			18.6744	0.052205					21.7378	0.053524					36.226	0.020157					14.4775	0.03278					16.4504	0.106243					6.39935	0.0435					20.6042	0.004803					19.7864	0.003031
			17.4236	0.048878					20.2818	0.050117					33.7998	0.018832					13.5082	0.030649					15.3484	0.099808					5.971	0.040702					19.2247	0.004482					18.4612	0.002829
			16.2566	0.045752					18.9234	0.046916					31.5361	0.017593					12.6038	0.028654					14.3202	0.093724					5.57132	0.038077					17.9375	0.004184					17.2247	0.00264
			15.1677	0.042817					17.656	0.04391					29.424	0.016434					11.7599	0.026785					13.3609	0.087976					5.19839	0.035615					16.7365	0.003905					16.0711	0.002463
			14.1518	0.040063					16.4734	0.041089					27.4533	0.01535					10.9726	0.025034					12.4659	0.082549					4.85043	0.033307					15.6159	0.003644					14.9947	0.002299
			13.2039	0.037479					15.3701	0.038442					25.6146	0.014337					10.2379	0.023396					11.6308	0.07743					4.52576	0.031143					14.5703	0.003401					13.9904	0.002145
			12.3195	0.035055					14.3407	0.035958					23.8991	0.01339					9.55246	0.021862					10.8517	0.072604					4.22282	0.029117					13.5948	0.003174					13.0534	0.002002
			11.4943	0.032783					13.3802	0.03363					22.2985	0.012504					8.91289	0.020427					10.1248	0.068057					3.94016	0.027218					12.6846	0.002962					12.1791	0.001868
			10.7244	0.030654					12.484	0.031448					20.805	0.011676					8.31615	0.019085					9.44652	0.063777					3.67641	0.025441					11.8353	0.002764					11.3634	0.001743
			10.0061	0.028659					11.6479	0.029403					19.4116	0.010903					7.75936	0.017829					8.81371	0.059749					3.43033	0.023777					11.0428	0.00258					10.6023	0.001626
			9.33591	0.02679					10.8677	0.027487					18.1115	0.01018					7.23986	0.016654					8.2233	0.055961					3.20071	0.022219					10.3035	0.002407					9.89221	0.001518
			8.71059	0.02504					10.1398	0.025693					16.8985	0.009505					6.75513	0.015556					7.67243	0.0524					2.98647	0.020761					9.61362	0.002247					9.22966	0.001416
			8.12715	0.023402					9.4607	0.024013					15.7668	0.008874					6.30285	0.014529					7.15847	0.049054					2.78656	0.019397					8.96994	0.002096					8.6115	0.001321
			7.5828	0.021868					8.82705	0.02244					14.7108	0.008284					5.88086	0.013569					6.67893	0.045913					2.60004	0.018121					8.36936	0.001956					8.03473	0.001233
			7.0749	0.020433					8.23584	0.020968					13.7255	0.007734					5.48712	0.012671					6.23152	0.042963					2.426	0.016928					7.80899	0.001826					7.49659	0.001151
			6.60103	0.01909					7.68423	0.019591					12.8063	0.007219					5.11974	0.011832					5.81408	0.040196					2.26361	0.015812					7.28615	0.001704					6.9945	0.001074
			6.15889	0.017834					7.16956	0.018303					11.9486	0.006739					4.77696	0.011049					5.4246	0.0376					2.1121	0.014768					6.79831	0.00159					6.52603	0.001002
			5.74637	0.016659					6.68937	0.017098					11.1483	0.006291					4.45713	0.010316					5.06122	0.035166					1.97072	0.013793					6.34313	0.001483					6.08894	0.000935
			5.36148	0.01556					6.24133	0.015971					10.4017	0.005872					4.15872	0.009632					4.72217	0.032884					1.83881	0.012881					5.91843	0.001384					5.68113	0.000872
			5.00237	0.014533					5.82331	0.014917					9.70503	0.005481					3.88028	0.008993					4.40584	0.030746					1.71572	0.012029					5.52216	0.001292					5.30063	0.000814
			4.66731	0.013573					5.43328	0.013931					9.05504	0.005116					3.62048	0.008395					4.1107	0.028743					1.60088	0.011232					5.15243	0.001205					4.94561	0.000759
			4.35469	0.012675					5.06937	0.01301					8.44858	0.004775					3.37808	0.007837					3.83533	0.026867					1.49372	0.010488					4.80745	0.001125					4.61437	0.000709
			4.06302	0.011836					4.72984	0.012149					7.88274	0.004456					3.15191	0.007316					3.57841	0.02511					1.39373	0.009792					4.48557	0.001049					4.30532	0.000661
			3.79088	0.011052					4.41305	0.011345					7.3548	0.004159					2.94088	0.00683					3.3387	0.023466					1.30044	0.009142					4.18524	0.000979					4.01696	0.000617
			3.53696	0.010319					4.11748	0.010593					6.86222	0.003882					2.74398	0.006375					3.11504	0.021927					1.2134	0.008535					3.90502	0.000914					3.74792	0.000576
			3.30006	0.009634					3.8417	0.00989					6.40262	0.003622					2.56027	0.005951					2.90637	0.020486					1.13217	0.007968					3.64356	0.000853					3.4969	0.000537
			3.07902	0.008995					3.5844	0.009234					5.97381	0.003381					2.38885	0.005555					2.71168	0.019139					1.05639	0.007439					3.39961	0.000796					3.26269	0.000501
			2.87279	0.008397					3.34433	0.008621					5.57372	0.003155					2.22891	0.005185					2.53003	0.017879					0.985679	0.006944					3.17198	0.000742					3.04417	0.000468
			2.68037	0.007839					3.12033	0.008048					5.20042	0.002944					2.07968	0.004839					2.36054	0.0167					0.919701	0.006482					2.95961	0.000693					2.84028	0.000436
			2.50084	0.007318					2.91134	0.007513					4.85212	0.002748					1.94044	0.004516					2.20241	0.015598					0.858139	0.006051					2.76145	0.000646					2.65005	0.000407
			2.33333	0.006831					2.71635	0.007013					4.52715	0.002564					1.81052	0.004215					2.05488	0.014568					0.800698	0.005648					2.57656	0.000603					2.47256	0.00038
			2.17705	0.006376					2.53442	0.006547					4.22395	0.002393					1.6893	0.003934					1.91722	0.013605					0.747102	0.005272					2.40404	0.000563					2.30696	0.000354
			2.03123	0.005952					2.36467	0.006111					3.94105	0.002233					1.5762	0.003672					1.78879	0.012704					0.697094	0.004921					2.24308	0.000525					2.15245	0.000331
			1.89518	0.005555					2.20629	0.005704					3.6771	0.002084					1.47067	0.003427					1.66896	0.011863					0.650433	0.004593					2.0929	0.00049					2.00828	0.000308
			1.76824	0.005185					2.05852	0.005324					3.43083	0.001944					1.3722	0.003198					1.55716	0.011077					0.606895	0.004287					1.95277	0.000457					1.87378	0.000288
			1.6498	0.00484					1.92065	0.004969					3.20105	0.001814					1.28033	0.002984					1.45285	0.010342					0.566271	0.004001					1.82202	0.000427					1.74828	0.000269
			1.5393	0.004517					1.79201	0.004638					2.98666	0.001693					1.19461	0.002785					1.35553	0.009655					0.528367	0.003734					1.70003	0.000398					1.63118	0.000251
			1.4362	0.004216					1.67198	0.004328					2.78663	0.00158					1.11463	0.002599					1.26472	0.009014					0.493	0.003485					1.5862	0.000371					1.52193	0.000234
			1.34	0.003934					1.56	0.00404					2.6	0.001474					1.04	0.002425					1.18	0.008415					0.46	0.003252					1.48	0.000347					1.42	0.000218

## Sheet: Supplementary Figure 5
PfSRP9/14			PfAlu76 RNA			PfAlu118 RNA
q(nm-1)	log(Iq) a.u.		q(nm-1)	log(Iq) a.u.		q(nm-1)	log(Iq) a.u.
0.0373	-0.2		0.0775	1.68634		0.0349	0.4
0.0419	-0.2		0.0822	1.68822		0.0397	0.4
0.0466	-0.2		0.0869	1.69307		0.0444	0.4
0.0513	-0.2		0.0916	1.68869		0.0491	2.21458
0.056	1.13465		0.0964	1.68366		0.0538	2.21986
0.0607	1.14827		0.101	1.68234		0.0586	2.21698
0.0654	1.13236		0.106	1.68848		0.0633	2.22312
0.0701	1.1281		0.111	1.68348		0.068	2.20894
0.0748	1.14689		0.115	1.6774		0.0727	2.21642
0.0795	1.13457		0.12	1.67178		0.0775	2.21002
0.0842	1.13272		0.125	1.67244		0.0822	2.21149
0.0889	1.13872		0.129	1.67015		0.0869	2.21127
0.0936	1.12878		0.134	1.66043		0.0916	2.21027
0.0983	1.13686		0.139	1.66043		0.0964	2.20685
0.103	1.13077		0.144	1.65643		0.101	2.20631
0.108	1.13687		0.148	1.65957		0.106	2.19956
0.112	1.12994		0.153	1.64662		0.111	2.20085
0.117	1.12583		0.158	1.64386		0.115	2.19954
0.122	1.13733		0.163	1.63685		0.12	2.19346
0.126	1.13253		0.167	1.64236		0.125	2.19358
0.131	1.1335		0.172	1.63123		0.129	2.19341
0.136	1.12488		0.177	1.63088		0.134	2.19033
0.141	1.12587		0.181	1.62768		0.139	2.18825
0.145	1.12384		0.186	1.62742		0.144	2.18722
0.15	1.13055		0.191	1.61422		0.148	2.18456
0.155	1.11938		0.196	1.61855		0.153	2.18238
0.159	1.12374		0.2	1.61395		0.158	2.17888
0.164	1.1236		0.205	1.60658		0.163	2.17704
0.169	1.12077		0.21	1.60589		0.167	2.17202
0.173	1.12004		0.215	1.59672		0.172	2.16954
0.178	1.12023		0.219	1.5951		0.177	2.1669
0.183	1.1174		0.224	1.5951		0.181	2.16546
0.187	1.11756		0.229	1.58906		0.186	2.16294
0.192	1.1196		0.233	1.59206		0.191	2.15832
0.197	1.11786		0.238	1.58457		0.196	2.15497
0.202	1.11059		0.243	1.57658		0.2	2.15334
0.206	1.11333		0.248	1.57157		0.205	2.14982
0.211	1.11558		0.252	1.56966		0.21	2.14633
0.216	1.10985		0.257	1.56701		0.215	2.14168
0.22	1.11131		0.262	1.55999		0.219	2.14016
0.225	1.10989		0.267	1.55831		0.224	2.1375
0.23	1.10579		0.271	1.55561		0.229	2.13368
0.234	1.10581		0.276	1.55396		0.233	2.12961
0.239	1.10208		0.281	1.54612		0.238	2.12636
0.244	1.10003		0.285	1.54179		0.243	2.12342
0.248	1.1002		0.29	1.5393		0.248	2.11795
0.253	1.09588		0.295	1.53538		0.252	2.11658
0.258	1.09948		0.3	1.52931		0.257	2.1117
0.263	1.09646		0.304	1.51881		0.262	2.10915
0.267	1.0973		0.309	1.52066		0.267	2.10577
0.272	1.09552		0.314	1.51432		0.271	2.09899
0.277	1.08756		0.318	1.50794		0.276	2.09673
0.281	1.08799		0.323	1.50422		0.281	2.09206
0.286	1.08776		0.328	1.50247		0.285	2.08758
0.291	1.08574		0.333	1.49758		0.29	2.08136
0.295	1.08821		0.337	1.4883		0.295	2.0797
0.3	1.08358		0.342	1.4881		0.3	2.07383
0.305	1.0833		0.347	1.48678		0.304	2.06967
0.309	1.08107		0.352	1.47587		0.309	2.064
0.314	1.0794		0.356	1.47827		0.314	2.06217
0.319	1.07736		0.361	1.47156		0.318	2.05662
0.324	1.07381		0.366	1.47161		0.323	2.05115
0.328	1.06886		0.37	1.45916		0.328	2.04526
0.333	1.07434		0.375	1.46175		0.333	2.04351
0.338	1.07062		0.38	1.45595		0.337	2.03788
0.342	1.06692		0.385	1.44615		0.342	2.03329
0.347	1.06499		0.389	1.44618		0.347	2.02898
0.352	1.06332		0.394	1.44223		0.352	2.02482
0.356	1.06233		0.399	1.43995		0.356	2.02232
0.361	1.05656		0.404	1.43812		0.361	2.01551
0.366	1.05649		0.408	1.42866		0.366	2.01047
0.37	1.05348		0.413	1.42491		0.37	2.00381
0.375	1.04604		0.418	1.42181		0.375	1.99957
0.38	1.04778		0.422	1.41795		0.38	1.99507
0.385	1.04548		0.427	1.4063		0.385	1.99015
0.389	1.04737		0.432	1.39623		0.389	1.98475
0.394	1.04501		0.437	1.39819		0.394	1.98178
0.399	1.03841		0.441	1.39461		0.399	1.97735
0.403	1.03563		0.446	1.38284		0.404	1.9701
0.408	1.03892		0.451	1.39153		0.408	1.96633
0.413	1.02987		0.456	1.37952		0.413	1.9588
0.417	1.03535		0.46	1.37226		0.418	1.95474
0.422	1.03368		0.465	1.38442		0.422	1.94773
0.427	1.02999		0.47	1.36732		0.427	1.94392
0.431	1.02009		0.474	1.36762		0.432	1.94121
0.436	1.01823		0.479	1.35984		0.437	1.93495
0.441	1.0178		0.484	1.35684		0.441	1.92815
0.446	1.0143		0.489	1.35008		0.446	1.91842
0.45	1.00721		0.493	1.33592		0.451	1.9158
0.455	1.00189		0.498	1.33539		0.456	1.90816
0.46	1.00866		0.503	1.33539		0.46	1.90136
0.464	1.0032		0.508	1.33112		0.465	1.90055
0.469	1.00439		0.512	1.32507		0.47	1.89645
0.474	0.997438		0.517	1.32154		0.474	1.88424
0.478	0.998974		0.522	1.3222		0.479	1.88012
0.483	0.997274		0.526	1.30673		0.484	1.87462
0.488	0.993279		0.531	1.29569		0.489	1.86862
0.493	0.989532		0.536	1.29478		0.493	1.86258
0.497	0.984331		0.541	1.28972		0.498	1.85444
0.502	0.984656		0.545	1.28513		0.503	1.84921
0.507	0.983819		0.55	1.28055		0.508	1.8417
0.511	0.974937		0.555	1.27591		0.512	1.83877
0.516	0.971352		0.56	1.26274		0.517	1.83104
0.521	0.972031		0.564	1.26902		0.522	1.82354
0.525	0.967818		0.569	1.2558		0.526	1.81678
0.53	0.967246		0.574	1.25596		0.531	1.812
0.535	0.962754		0.578	1.25087		0.536	1.80573
0.539	0.960303		0.583	1.24032		0.541	1.79902
0.544	0.954754		0.588	1.24521		0.545	1.79071
0.549	0.953669		0.593	1.22605		0.55	1.7862
0.554	0.948205		0.597	1.23699		0.555	1.77739
0.558	0.946165		0.602	1.22647		0.56	1.76893
0.563	0.941601		0.607	1.22024		0.564	1.7644
0.568	0.937111		0.612	1.22356		0.569	1.75864
0.572	0.9386		0.616	1.21164		0.574	1.75462
0.577	0.929864		0.621	1.20864		0.578	1.74536
0.582	0.924647		0.626	1.19026		0.583	1.74082
0.586	0.927521		0.63	1.18744		0.588	1.73299
0.591	0.91913		0.635	1.18901		0.593	1.72611
0.596	0.915579		0.64	1.18328		0.597	1.72029
0.6	0.912423		0.645	1.18191		0.602	1.7151
0.605	0.912931		0.649	1.16566		0.607	1.70544
0.61	0.910945		0.654	1.17676		0.612	1.70011
0.615	0.903405		0.659	1.15966		0.616	1.69298
0.619	0.901339		0.664	1.166		0.621	1.68907
0.624	0.894784		0.668	1.149		0.626	1.68113
0.629	0.893127		0.673	1.14006		0.63	1.67758
0.633	0.886783		0.678	1.14039		0.635	1.66779
0.638	0.890685		0.682	1.13275		0.64	1.6628
0.643	0.887193		0.687	1.13268		0.645	1.65544
0.647	0.882581		0.692	1.12829		0.649	1.64946
0.652	0.882126		0.697	1.12282		0.654	1.64362
0.657	0.874334		0.701	1.11637		0.659	1.63344
0.661	0.869207		0.706	1.10857		0.663	1.63285
0.666	0.860038		0.711	1.11341		0.668	1.621
0.671	0.857566		0.715	1.0942		0.673	1.6208
0.676	0.858738		0.72	1.0944		0.678	1.61132
0.68	0.848802		0.725	1.09404		0.682	1.60655
0.685	0.85364		0.73	1.08882		0.687	1.59796
0.69	0.846305		0.734	1.07922		0.692	1.59235
0.694	0.837735		0.739	1.06917		0.697	1.58726
0.699	0.835752		0.744	1.06792		0.701	1.58541
0.704	0.832974		0.749	1.07332		0.706	1.57307
0.708	0.832517		0.753	1.06635		0.711	1.57351
0.713	0.827494		0.758	1.06618		0.715	1.56219
0.718	0.829421		0.763	1.05059		0.72	1.55533
0.722	0.817887		0.767	1.05561		0.725	1.55072
0.727	0.810056		0.772	1.05134		0.73	1.54277
0.732	0.816333		0.777	1.03791		0.734	1.53966
0.737	0.807824		0.782	1.04425		0.739	1.53742
0.741	0.802826		0.786	1.03499		0.744	1.52909
0.746	0.794088		0.791	1.02445		0.749	1.52004
0.751	0.799746		0.796	1.01092		0.753	1.51403
0.755	0.790916		0.801	1.01862		0.758	1.5107
0.76	0.785844		0.805	1.02138		0.763	1.50643
0.765	0.781183		0.81	1.01622		0.767	1.49821
0.769	0.773939		0.815	1.00086		0.772	1.49296
0.774	0.774255		0.819	0.990072		0.777	1.49099
0.779	0.772791		0.824	1.00138		0.782	1.48453
0.783	0.770971		0.829	0.989913		0.786	1.47382
0.788	0.758714		0.834	0.97015		0.791	1.47158
0.793	0.75232		0.838	0.980943		0.796	1.46994
0.798	0.752281		0.843	0.969518		0.801	1.45793
0.802	0.749852		0.848	0.976155		0.805	1.45585
0.807	0.744224		0.853	0.967871		0.81	1.45046
0.812	0.741954		0.857	0.956371		0.815	1.4448
0.816	0.731858		0.862	0.970977		0.819	1.43865
0.821	0.735597		0.867	0.960191		0.824	1.44131
0.826	0.727906		0.871	0.9507		0.829	1.43173
0.83	0.723577		0.876	0.94729		0.834	1.42406
0.835	0.718055		0.881	0.936486		0.838	1.422
0.84	0.706249		0.886	0.947883		0.843	1.41315
0.845	0.708918		0.89	0.9346		0.848	1.41468
0.849	0.702256		0.895	0.918535		0.853	1.40434
0.854	0.694608		0.9	0.9215		0.857	1.3988
0.859	0.686633		0.905	0.913025		0.862	1.39219
0.863	0.691654		0.909	0.911181		0.867	1.39343
0.868	0.68446		0.914	0.907445		0.871	1.38441
0.873	0.677688		0.919	0.910602		0.876	1.38623
0.877	0.679887		0.923	0.890153		0.881	1.37501
0.882	0.675902		0.928	0.906168		0.886	1.36905
0.887	0.664873		0.933	0.895907		0.89	1.36738
0.891	0.659983		0.938	0.875943		0.895	1.36367
0.896	0.65411		0.942	0.892059		0.9	1.35921
0.901	0.65324		0.947	0.892303		0.905	1.35325
0.906	0.647609		0.952	0.877027		0.909	1.35326
0.91	0.645929		0.957	0.866546		0.914	1.34559
0.915	0.638642		0.961	0.877828		0.919	1.33899
0.92	0.633377		0.966	0.875981		0.923	1.33572
0.924	0.63817		0.971	0.8632		0.928	1.33316
0.929	0.631057		0.975	0.851666		0.933	1.32407
0.934	0.618164		0.98	0.858915		0.938	1.32678
0.938	0.606749		0.985	0.843035		0.942	1.32018
0.943	0.616462		0.99	0.835481		0.947	1.31203
0.948	0.599866		0.994	0.849714		0.952	1.30566
0.952	0.607434		0.999	0.821573		0.957	1.30387
0.957	0.600363		1	0.819853		0.961	1.30285
0.962	0.590541		1.01	0.82382		0.966	1.29688
0.967	0.594443		1.01	0.818802		0.971	1.29297
0.971	0.581016		1.02	0.823055		0.975	1.28988
0.976	0.577552		1.02	0.842287		0.98	1.28057
0.981	0.566993		1.03	0.834754		0.985	1.27834
0.985	0.560663		1.03	0.81721		0.99	1.27881
0.99	0.555455		1.04	0.805403		0.994	1.27475
0.995	0.549601		1.04	0.78426		0.999	1.2697
0.999	0.544452		1.05	0.796184		1	1.26971
1	0.545945		1.05	0.798478		1.01	1.26123
1.01	0.547313		1.06	0.792123		1.01	1.25557
1.01	0.537436		1.06	0.786045		1.02	1.2503
1.02	0.527179		1.07	0.802233		1.02	1.25214
1.02	0.520533		1.07	0.799146		1.03	1.24164
1.03	0.521584		1.07	0.780992		1.03	1.23754
1.03	0.515816		1.08	0.773513		1.04	1.23697
1.04	0.502048		1.08	0.763587		1.04	1.22916
1.04	0.503858		1.09	0.762085		1.05	1.22507
1.05	0.498545		1.09	0.766118		1.05	1.22413
1.05	0.500521		1.1	0.751202		1.06	1.21815
1.06	0.488097		1.1	0.754849		1.06	1.21839
1.06	0.490406		1.11	0.774252		1.07	1.21883
1.07	0.470569		1.11	0.738891		1.07	1.21096
1.07	0.47819		1.12	0.747461		1.07	1.20784
1.07	0.471809		1.12	0.748224		1.08	1.19801
1.08	0.465875		1.13	0.733427		1.08	1.19994
1.08	0.448184		1.13	0.741179		1.09	1.20324
1.09	0.449369		1.14	0.746611		1.09	1.19169
1.09	0.438634		1.14	0.73353		1.1	1.18602
1.1	0.437319		1.15	0.732593		1.1	1.18185
1.1	0.434165		1.15	0.723628		1.11	1.17823
1.11	0.431498		1.16	0.698898		1.11	1.17751
1.11	0.424935		1.16	0.730087		1.12	1.17068
1.12	0.412425		1.16	0.700966		1.12	1.17293
1.12	0.417654		1.17	0.693922		1.13	1.16543
1.13	0.410826		1.17	0.733854		1.13	1.16393
1.13	0.414222		1.18	0.688207		1.14	1.1592
1.14	0.38927		1.18	0.700623		1.14	1.15801
1.14	0.391279		1.19	0.672939		1.15	1.14793
1.14	0.391512		1.19	0.687259		1.15	1.1477
1.15	0.381405		1.2	0.69062		1.16	1.14058
1.15	0.378152		1.2	0.695915		1.16	1.14044
1.16	0.364294		1.21	0.66273		1.16	1.13253
1.16	0.365984		1.21	0.680489		1.17	1.13559
1.17	0.35991		1.22	0.668474		1.17	1.12966
1.17	0.343883		1.22	0.687081		1.18	1.13171
1.18	0.339015		1.23	0.694331		1.18	1.12611
1.18	0.333794		1.23	0.664447		1.19	1.12952
1.19	0.333555		1.24	0.689104		1.19	1.10909
1.19	0.330181		1.24	0.669144		1.2	1.11266
1.2	0.335151		1.24	0.621964		1.2	1.10597
1.2	0.314346		1.25	0.644154		1.21	1.10978
1.21	0.32163		1.25	0.645019		1.21	1.10485
1.21	0.310455		1.26	0.667944		1.22	1.1027
1.22	0.309147		1.26	0.629141		1.22	1.10027
1.22	0.297663		1.27	0.603184		1.23	1.09237
1.22	0.30913		1.27	0.623494		1.23	1.09311
1.23	0.296032		1.28	0.63685		1.24	1.09341
1.23	0.28187		1.28	0.627378		1.24	1.07869
1.24	0.275092		1.29	0.637871		1.24	1.08464
1.24	0.265836		1.29	0.630417		1.25	1.0815
1.25	0.264909		1.3	0.63115		1.25	1.06909
1.25	0.251583		1.3	0.624596		1.26	1.07485
1.26	0.263952		1.31	0.612273		1.26	1.06777
1.26	0.252825		1.31	0.625517		1.27	1.05603
1.27	0.254817		1.32	0.616046		1.27	1.06002
1.27	0.259836		1.32	0.585031		1.28	1.05773
1.28	0.231338		1.33	0.611946		1.28	1.05458
1.28	0.212644		1.33	0.585718		1.29	1.04759
1.29	0.228884		1.33	0.588463		1.29	1.04961
1.29	0.190445		1.34	0.590059		1.3	1.04501
1.3	0.204373		1.34	0.578981		1.3	1.04234
1.3	0.231886		1.35	0.615781		1.31	1.02897
1.3	0.217399		1.35	0.581293		1.31	1.02748
1.31	0.192366		1.36	0.574372		1.32	1.02835
1.31	0.200327		1.36	0.576858		1.32	1.02016
1.32	0.199339		1.37	0.57986		1.33	1.01785
1.32	0.193064		1.37	0.567851		1.33	1.01365
1.33	0.163425		1.38	0.575375		1.33	1.01822
1.33	0.162711		1.38	0.562716		1.34	1.01761
1.34	0.164235		1.39	0.516608		1.34	1.01237
1.34	0.153749		1.39	0.549735		1.35	1.00668
1.35	0.154807		1.4	0.535527		1.35	1.00798
1.35	0.143303		1.4	0.518255		1.36	0.997344
1.36	0.139665		1.41	0.573753		1.36	0.992368
1.36	0.14795		1.41	0.531878		1.37	0.989929
1.37	0.131162		1.41	0.544956		1.37	0.998027
1.37	0.112329		1.42	0.52094		1.38	0.984651
1.37	0.0980188		1.42	0.531638		1.38	0.979848
1.38	0.0994742		1.43	0.527606		1.39	0.972507
1.38	0.105681		1.43	0.498576		1.39	0.972187
1.39	0.111211		1.44	0.517035		1.4	0.973533
1.39	0.119316		1.44	0.526563		1.4	0.971505
1.4	0.106204		1.45	0.499		1.41	0.967614
1.4	0.100405		1.45	0.503654		1.41	0.964932
1.41	0.0768268		1.46	0.498783		1.41	0.96369
1.41	0.0714018		1.46	0.534303		1.42	0.946033
1.42	0.0631715		1.47	0.514409		1.42	0.952068
1.42	0.0737918		1.47	0.514031		1.43	0.952186
1.43	0.0474658		1.48	0.482511		1.43	0.94169
1.43	0.0458171		1.48	0.506966		1.44	0.948761
1.44	0.0419348		1.49	0.496648		1.44	0.935989
1.44	0.0286588		1.49	0.453517		1.45	0.938945
1.45	0.0305759		1.5	0.478682		1.45	0.927009
1.45	0.01638		1.5	0.428247		1.46	0.930075
1.45	0.0309833		1.5	0.485526		1.46	0.919361
1.46	0.0198207		1.51	0.478351		1.47	0.914214
1.46	-0.0072673		1.51	0.456834		1.47	0.925871
1.47	-0.019379		1.52	0.45548		1.48	0.908848
1.47	-0.0111078		1.52	0.450853		1.48	0.915474
1.48	-0.021217		1.53	0.481695		1.49	0.898722
1.48	-0.0404499		1.53	0.465543		1.49	0.904991
1.49	-0.0173597		1.54	0.448899		1.5	0.902432
1.49	-0.0401451		1.54	0.426705		1.5	0.894558
1.5	-0.0188252		1.55	0.449676		1.5	0.885686
1.5	-0.0184591		1.55	0.42755		1.51	0.896476
1.51	0.0080717		1.56	0.415842		1.51	0.88958
1.51	-0.0418306		1.56	0.437368		1.52	0.877786
1.52	-0.0551024		1.57	0.403133		1.52	0.87602
1.52	-0.0853693		1.57	0.430048		1.53	0.880961
1.53	-0.0646326		1.58	0.425616		1.53	0.863282
1.53	-0.0526824		1.58	0.416812		1.54	0.874796
1.53	-0.0762473		1.59	0.358026		1.54	0.87931
1.54	-0.0972765		1.59	0.437131		1.55	0.861883
1.54	-0.0774899		1.59	0.418723		1.55	0.861917
1.55	-0.0678101		1.6	0.402647		1.56	0.845292
1.55	-0.0941085		1.6	0.385833		1.56	0.865633
1.56	-0.110598		1.61	0.395038		1.57	0.840496
1.56	-0.0850516		1.61	0.355787		1.57	0.836718
1.57	-0.0791511		1.62	0.426939		1.58	0.827867
1.57	-0.0995995		1.62	0.39595		1.58	0.831083
1.58	-0.125877		1.63	0.380573		1.59	0.813951
1.58	-0.124948		1.63	0.372867		1.59	0.83481
1.59	-0.0979843		1.64	0.383219		1.59	0.821462
1.59	-0.134094		1.64	0.372516		1.6	0.825577
1.6	-0.135476		1.65	0.334963		1.6	0.826574
1.6	-0.145684		1.65	0.360543		1.61	0.815729
1.6	-0.147463		1.66	0.331901		1.61	0.811444
1.61	-0.156953		1.66	0.331757		1.62	0.821723
1.61	-0.195958		1.67	0.362365		1.62	0.793426
1.62	-0.211565		1.67	0.27672		1.63	0.794732
1.62	-0.199839		1.67	0.32381		1.63	0.804014
1.63	-0.182039		1.68	0.35682		1.64	0.789297
1.63	-0.180759		1.68	0.341185		1.64	0.783266
1.64	-0.196057		1.69	0.294292		1.65	0.781764
1.64	-0.199088		1.69	0.273235		1.65	0.773957
1.65	-0.204947		1.7	0.341397		1.66	0.762238
1.65	-0.202777		1.7	0.308257		1.66	0.769005
1.66	-0.316631		1.71	0.286887		1.67	0.781892
1.66	-0.257773		1.71	0.339214		1.67	0.763011
1.67	-0.227894		1.72	0.256174		1.67	0.75367
1.67	-0.241278		1.72	0.282594		1.68	0.76364
1.68	-0.239047		1.73	0.260566		1.68	0.749556
1.68	-0.268049		1.73	0.313435		1.69	0.752561
1.68	-0.299453		1.74	0.283186		1.69	0.745024
1.69	-0.273189		1.74	0.294999		1.7	0.762325
1.69	-0.266449		1.75	0.279054		1.7	0.74744
1.7	-0.283769		1.75	0.240666		1.71	0.73553
1.7	-0.273222		1.76	0.267902		1.71	0.753127
1.71	-0.264296		1.76	0.264119		1.72	0.734581
1.71	-0.349339		1.76	0.272838		1.72	0.723431
1.72	-0.293307		1.77	0.237052		1.73	0.712225
1.72	-0.325395		1.77	0.226974		1.73	0.737558
1.73	-0.259666		1.78	0.255043		1.74	0.720225
1.73	-0.293711		1.78	0.308956		1.74	0.701431
1.74	-0.319317		1.79	0.228948		1.75	0.703597
1.74	-0.283362		1.79	0.235949		1.75	0.704945
1.75	-0.313425		1.8	0.157895		1.76	0.697437
1.75	-0.298377		1.8	0.245104		1.76	0.6921
1.76	-0.282006		1.81	0.228279		1.76	0.69468
1.76	-0.343421		1.81	0.275516		1.77	0.704042
1.76	-0.349186		1.82	0.22046		1.77	0.678133
1.77	-0.374966		1.82	0.256613		1.78	0.698771
1.77	-0.382338		1.83	0.176716		1.78	0.67427
1.78	-0.310971		1.83	0.297368		1.79	0.67042
1.78	-0.35051		1.84	0.24169		1.79	0.67319
1.79	-0.370583		1.84	0.232958		1.8	0.671848
1.79	-0.343628		1.85	0.173652		1.8	0.649847
1.8	-0.333491		1.85	0.155603		1.81	0.66288
1.8	-0.374516		1.85	0.241338		1.81	0.664546
1.81	-0.326859		1.86	0.184243		1.82	0.64516
1.81	-0.410993		1.86	0.228239		1.82	0.640856
1.82	-0.364216		1.87	0.123268		1.83	0.641747
1.82	-0.380056		1.87	0.184657		1.83	0.661205
1.83	-0.358547		1.88	0.172119		1.84	0.637187
1.83	-0.356039		1.88	0.125056		1.84	0.627859
1.83	-0.412262		1.89	0.0839151		1.85	0.626791
1.84	-0.444566		1.89	0.229724		1.85	0.619089
1.84	-0.439369		1.9	0.15256		1.85	0.615941
1.85	-0.44761		1.9	0.168659		1.86	0.609369
1.85	-0.477934		1.91	0.185318		1.86	0.617327
1.86	-0.401568		1.91	0.167161		1.87	0.625372
1.86	-0.41392		1.92	0.166324		1.87	0.612553
1.87	-0.404586		1.92	0.122112		1.88	0.600315
1.87	-0.398428		1.93	0.095369		1.88	0.600779
1.88	-0.431712		1.93	0.124108		1.89	0.591052
1.88	-0.497333		1.93	0.074239		1.89	0.583471
1.89	-0.514387		1.94	0.159563		1.9	0.584962
1.89	-0.455431		1.94	0.150851		1.9	0.598665
1.9	-0.496087		1.95	0.158255		1.91	0.583863
1.9	-0.461645		1.95	0.0923138		1.91	0.562968
1.91	-0.427307		1.96	0.100968		1.92	0.567856
1.91	-0.437415		1.96	0.0747564		1.92	0.565443
1.91	-0.557208		1.97	0.107508		1.93	0.567748
1.92	-0.418821		1.97	0.133546		1.93	0.577786
1.92	-0.445346		1.98	0.0833286		1.93	0.53931
1.93	-0.428599		1.98	0.125661		1.94	0.538144
1.93	-0.433917		1.99	0.115459		1.94	0.546876
1.94	-0.523711		1.99	0.0951983		1.95	0.541066
1.94	-0.487155		2	-0.0105201		1.95	0.535956
1.95	-0.435019		2	0.163256		1.96	0.541482
1.95	-0.470649		2.01	0.0807337		1.96	0.52703
1.96	-0.413764		2.01	0.0722531		1.97	0.526149
1.96	-0.581278		2.02	0.0892802		1.97	0.535749
1.97	-0.561692		2.02	0.0978512		1.98	0.519948
1.97	-0.516507		2.02	0.0995315		1.98	0.521552
1.98	-0.49462		2.03	0.0535914		1.99	0.529932
1.98	-0.473858		2.03	0.0449728		1.99	0.520722
1.98	-0.545179		2.04	0.120891		2	0.507233
1.99	-0.583886		2.04	-0.0245299		2	0.493613
1.99	-0.60294		2.05	-0.0712517		2.01	0.513278
2	-0.562607		2.05	0.0420014		2.01	0.518676
2	-0.487092		2.06	0.0935908		2.02	0.493353
2.01	-0.45136		2.06	0.0088725		2.02	0.503468
2.01	-0.480411		2.07	0.0520196		2.02	0.492197
2.02	-0.702198		2.07	-0.0687456		2.03	0.492945
2.02	-0.512406		2.08	0.058675		2.03	0.497605
2.03	-0.538883		2.08	0.0196519		2.04	0.479627
2.03	-0.636211		2.09	-0.10506		2.04	0.479129
2.04	-0.569077		2.09	-0.0082809		2.05	0.490552
2.04	-0.458513		2.1	0.040999		2.05	0.466833
2.05	-0.527788		2.1	-0.0061221		2.06	0.45036
2.05	-0.535123		2.1	0.0544584		2.06	0.431912
2.06	-0.521569		2.11	0.06724		2.07	0.464457
2.06	-0.633167		2.11	-0.106097		2.07	0.453745
2.06	-0.534917		2.12	-0.0102477		2.08	0.444616
2.07	-0.521485		2.12	-0.0174685		2.08	0.404667
2.07	-0.525738		2.13	-0.0523812		2.09	0.43524
2.08	-0.581817		2.13	-0.0414638		2.09	0.418505
2.08	-0.572973		2.14	-0.0019674		2.1	0.434347
2.09	-0.562935		2.14	-0.0972273		2.1	0.439975
2.09	-0.594747		2.15	-0.0463659		2.1	0.440652
2.1	-0.489523		2.15	0.0195224		2.11	0.436043
2.1	-0.528864		2.16	-0.10817		2.11	0.422008
2.11	-0.558033		2.16	-0.0879307		2.12	0.418333
2.11	-0.57897		2.17	-0.0624339		2.12	0.424178
2.12	-0.605386		2.17	-0.0392874		2.13	0.396594
2.12	-0.638126		2.18	0.0315577		2.13	0.382737
2.13	-0.577896		2.18	-0.0180177		2.14	0.382974
2.13	-0.512322		2.19	-0.0767003		2.14	0.372903
2.14	-0.592532		2.19	0.0032297		2.15	0.40127
2.14	-0.673387		2.19	-0.113728		2.15	0.381141
2.14	-0.57375		2.2	-0.0772489		2.16	0.370269
2.15	-0.580911		2.2	-0.003559		2.16	0.384511
2.15	-0.584449		2.21	-0.128345		2.17	0.374092
2.16	-0.552882		2.21	0.0715562		2.17	0.370458
2.16	-0.586502		2.22	0.0065061		2.18	0.366683
2.17	-0.522797		2.22	-0.163047		2.18	0.348862
2.17	-0.534325		2.23	-0.0510518		2.19	0.340321
2.18	-0.552347		2.23	-0.136289		2.19	0.349401
2.18	-0.567245		2.24	-0.122566		2.19	0.365537
2.19	-0.63495		2.24	-0.0838692		2.2	0.356154
2.19	-0.546839		2.25	-0.0716225		2.2	0.351979
2.2	-0.552179		2.25	-0.028525		2.21	0.335284
2.2	-0.638493		2.26	-0.111546		2.21	0.3563
2.21	-0.545938		2.26	-0.0518141		2.22	0.302042
2.21	-0.629146		2.27	-0.163603		2.22	0.33639
2.21	-0.55743		2.27	-0.118932		2.23	0.332913
2.22	-0.638866		2.28	-0.17345		2.23	0.311116
2.22	-0.666546		2.28	-0.234819		2.24	0.333918
2.23	-0.544901		2.28	-0.15381		2.24	0.290261
2.23	-0.554102		2.29	-0.068587		2.25	0.312867
2.24	-0.636592		2.29	-0.175923		2.25	0.28263
2.24	-0.669642		2.3	-0.0544214		2.26	0.310352
2.25	-0.604706		2.3	-0.214044		2.26	0.314586
2.25	-0.690087		2.31	-0.159241		2.27	0.306093
2.26	-0.646806		2.31	-0.163907		2.27	0.27157
2.26	-0.612469		2.32	-0.161578		2.28	0.26573
2.27	-0.660174		2.32	-0.0698237		2.28	0.312052
2.27	-0.607355		2.33	-0.0548384		2.28	0.289846
2.28	-0.610292		2.33	-0.174208		2.29	0.295127
2.28	-0.56418		2.34	-0.115624		2.29	0.27263
2.29	-0.596344		2.34	-0.0914869		2.3	0.277688
2.29	-0.579924		2.35	-0.0728849		2.3	0.255166
2.29	-0.549535		2.35	-0.160436		2.31	0.278239
2.3	-0.594155		2.36	-0.135806		2.31	0.264687
2.3	-0.584157		2.36	-0.344697		2.32	0.255093
2.31	-0.571424		2.36	-0.191623		2.32	0.26043
2.31	-0.619814		2.37	-0.227146		2.33	0.218052
2.32	-0.693887		2.37	-0.0659722		2.33	0.22522
2.32	-0.62167		2.38	-0.23989		2.34	0.207388
2.33	-0.553014		2.38	-0.297306		2.34	0.255413
2.33	-0.608975		2.39	-0.202034		2.35	0.243308
2.34	-0.614775		2.39	-0.192037		2.35	0.251429
2.34	-0.56374		2.4	-0.306701		2.36	0.216149
2.35	-0.591524		2.4	-0.195301		2.36	0.208219
2.35	-0.572385		2.41	-0.199048		2.36	0.220009
2.36	-0.667083		2.41	-0.389826		2.37	0.247766
2.36	-0.611802		2.42	-0.230982		2.37	0.217261
2.37	-0.622404		2.42	-0.485886		2.38	0.215642
2.37	-0.517203		2.43	-0.275834		2.38	0.249201
2.37	-0.686252		2.43	-0.171256		2.39	0.223934
2.38	-0.556512		2.44	-0.339624		2.39	0.178685
2.38	-0.532514		2.44	-0.178491		2.4	0.196187
2.39	-0.640277		2.45	-0.197871		2.4	0.176798
2.39	-0.574282		2.45	-0.175286		2.41	0.185287
2.4	-0.542749		2.45	-0.190564		2.41	0.183407
2.4	-0.678404		2.46	-0.377113		2.42	0.14698
2.41	-0.642143		2.46	-0.313288		2.42	0.187148
2.41	-0.549566		2.47	-0.121125		2.43	0.193806
2.42	-0.5449		2.47	-0.25098		2.43	0.16374
2.42	-0.611539		2.48	-0.434712		2.44	0.143848
2.43	-0.587077		2.48	-0.21731		2.44	0.131593
2.43	-0.579792		2.49	-0.375537		2.45	0.140016
2.44	-0.687342		2.49	-0.210597		2.45	0.13115
2.44	-0.644618		2.5	-0.314893		2.45	0.170494
2.44	-0.698164		2.5	-0.224048		2.46	0.121025
2.45	-0.626461					2.46	0.109974
2.45	-0.51914					2.47	0.214906
2.46	-0.51185					2.47	0.125521
2.46	-0.646631					2.48	0.143095
2.47	-0.656683					2.48	0.133025
2.47	-0.614104					2.49	0.139345
2.48	-0.633225					2.49	0.100628
2.48	-0.605326					2.5	0.132686
2.49	-0.594903					2.5	0.123924
2.49	-0.603497
2.5	-0.65903
2.5	-0.609824

## Sheet: Supplementary Figure 7
FARFAR2 top model- CRYSOL fit				SREFLEX model1				SREFLEX model2				SREFLEX mode3				SREFLEX model4				SREFLEX model5
q(Å-1)	log(Iq)	Fit		q(Å-1)	log(Iq)	Fit		q(Å-1)	log(Iq)	Fit		q(Å-1)	log(Iq)	Fit		q(Å-1)	log(Iq)	Fit		q(Å-1)	log(Iq)	Fit
0		1.81333		0				0				0				0				0
0.002		1.81271		0.002				0.002				0.002				0.002				0.002
0.00349	1.34873	1.81146		0.00349	1.34873	1.81353		0.00349	1.34873	1.8094		0.00349	1.34873	1.81199		0.00349	1.34873	1.80819		0.00349	1.34873	1.80879
0.00397	1.70755	1.81092		0.00397	1.70755	1.81297		0.00397	1.70755	1.80886		0.00397	1.70755	1.81144		0.00397	1.70755	1.80766		0.00397	1.70755	1.80827
0.00444	1.79431	1.81031		0.00444	1.79431	1.81235		0.00444	1.79431	1.80826		0.00444	1.79431	1.81083		0.00444	1.79431	1.80706		0.00444	1.79431	1.80767
0.00491	1.81458	1.80964		0.00491	1.81458	1.81166		0.00491	1.81458	1.80758		0.00491	1.81458	1.81016		0.00491	1.81458	1.80639		0.00491	1.81458	1.807
0.00538	1.81986	1.80889		0.00538	1.81986	1.8109		0.00538	1.81986	1.80685		0.00538	1.81986	1.80941		0.00538	1.81986	1.80566		0.00538	1.81986	1.80627
0.00586	1.81698	1.80808		0.00586	1.81698	1.81006		0.00586	1.81698	1.80604		0.00586	1.81698	1.8086		0.00586	1.81698	1.80486		0.00586	1.81698	1.80547
0.00633	1.82312	1.80721		0.00633	1.82312	1.80916		0.00633	1.82312	1.80517		0.00633	1.82312	1.80771		0.00633	1.82312	1.804		0.00633	1.82312	1.80461
0.0068	1.80894	1.80626		0.0068	1.80894	1.80819		0.0068	1.80894	1.80423		0.0068	1.80894	1.80676		0.0068	1.80894	1.80306		0.0068	1.80894	1.80368
0.00727	1.81642	1.80525		0.00727	1.81642	1.80715		0.00727	1.81642	1.80322		0.00727	1.81642	1.80574		0.00727	1.81642	1.80206		0.00727	1.81642	1.80268
0.00775	1.81002	1.80417		0.00775	1.81002	1.80604		0.00775	1.81002	1.80215		0.00775	1.81002	1.80466		0.00775	1.81002	1.80099		0.00775	1.81002	1.80162
0.00822	1.81149	1.80301		0.00822	1.81149	1.80486		0.00822	1.81149	1.801		0.00822	1.81149	1.8035		0.00822	1.81149	1.79986		0.00822	1.81149	1.80049
0.00869	1.81127	1.80179		0.00869	1.81127	1.80362		0.00869	1.81127	1.79979		0.00869	1.81127	1.80228		0.00869	1.81127	1.79866		0.00869	1.81127	1.79929
0.00916	1.81027	1.80051		0.00916	1.81027	1.8023		0.00916	1.81027	1.79852		0.00916	1.81027	1.80099		0.00916	1.81027	1.79739		0.00916	1.81027	1.79802
0.00964	1.80685	1.79915		0.00964	1.80685	1.80091		0.00964	1.80685	1.79717		0.00964	1.80685	1.79963		0.00964	1.80685	1.79605		0.00964	1.80685	1.79669
0.0101	1.80631	1.79772		0.0101	1.80631	1.79945		0.0101	1.80631	1.79576		0.0101	1.80631	1.7982		0.0101	1.80631	1.79465		0.0101	1.80631	1.79529
0.0106	1.79956	1.79623		0.0106	1.79956	1.79792		0.0106	1.79956	1.79428		0.0106	1.79956	1.7967		0.0106	1.79956	1.79318		0.0106	1.79956	1.79383
0.0111	1.80085	1.79468		0.0111	1.80085	1.79633		0.0111	1.80085	1.79273		0.0111	1.80085	1.79513		0.0111	1.80085	1.79164		0.0111	1.80085	1.79229
0.0115	1.79954	1.79305		0.0115	1.79954	1.79466		0.0115	1.79954	1.79112		0.0115	1.79954	1.7935		0.0115	1.79954	1.79004		0.0115	1.79954	1.79069
0.012	1.79346	1.79136		0.012	1.79346	1.79292		0.012	1.79346	1.78943		0.012	1.79346	1.7918		0.012	1.79346	1.78836		0.012	1.79346	1.78903
0.0125	1.79358	1.7896		0.0125	1.79358	1.79112		0.0125	1.79358	1.78768		0.0125	1.79358	1.79003		0.0125	1.79358	1.78663		0.0125	1.79358	1.78729
0.0129	1.79341	1.78777		0.0129	1.79341	1.78924		0.0129	1.79341	1.78587		0.0129	1.79341	1.78819		0.0129	1.79341	1.78482		0.0129	1.79341	1.78549
0.0134	1.79033	1.78588		0.0134	1.79033	1.7873		0.0134	1.79033	1.78398		0.0134	1.79033	1.78629		0.0134	1.79033	1.78295		0.0134	1.79033	1.78363
0.0139	1.78825	1.78391		0.0139	1.78825	1.78529		0.0139	1.78825	1.78203		0.0139	1.78825	1.78431		0.0139	1.78825	1.78102		0.0139	1.78825	1.78169
0.0144	1.78722	1.78188		0.0144	1.78722	1.78321		0.0144	1.78722	1.78002		0.0144	1.78722	1.78227		0.0144	1.78722	1.77901		0.0144	1.78722	1.7797
0.0148	1.78456	1.77979		0.0148	1.78456	1.78106		0.0148	1.78456	1.77793		0.0148	1.78456	1.78017		0.0148	1.78456	1.77694		0.0148	1.78456	1.77763
0.0153	1.78238	1.77763		0.0153	1.78238	1.77884		0.0153	1.78238	1.77578		0.0153	1.78238	1.77799		0.0153	1.78238	1.7748		0.0153	1.78238	1.7755
0.0158	1.77888	1.7754		0.0158	1.77888	1.77656		0.0158	1.77888	1.77357		0.0158	1.77888	1.77575		0.0158	1.77888	1.7726		0.0158	1.77888	1.7733
0.0163	1.77704	1.77311		0.0163	1.77704	1.77421		0.0163	1.77704	1.77128		0.0163	1.77704	1.77344		0.0163	1.77704	1.77034		0.0163	1.77704	1.77104
0.0167	1.77202	1.77075		0.0167	1.77202	1.77179		0.0167	1.77202	1.76894		0.0167	1.77202	1.77106		0.0167	1.77202	1.768		0.0167	1.77202	1.76872
0.0172	1.76954	1.76832		0.0172	1.76954	1.7693		0.0172	1.76954	1.76652		0.0172	1.76954	1.76862		0.0172	1.76954	1.76561		0.0172	1.76954	1.76632
0.0177	1.7669	1.76583		0.0177	1.7669	1.76674		0.0177	1.7669	1.76404		0.0177	1.7669	1.76612		0.0177	1.7669	1.76314		0.0177	1.7669	1.76386
0.0181	1.76546	1.76327		0.0181	1.76546	1.76412		0.0181	1.76546	1.7615		0.0181	1.76546	1.76354		0.0181	1.76546	1.76062		0.0181	1.76546	1.76134
0.0186	1.76294	1.76065		0.0186	1.76294	1.76143		0.0186	1.76294	1.75889		0.0186	1.76294	1.7609		0.0186	1.76294	1.75802		0.0186	1.76294	1.75875
0.0191	1.75832	1.75795		0.0191	1.75832	1.75868		0.0191	1.75832	1.75621		0.0191	1.75832	1.75819		0.0191	1.75832	1.75536		0.0191	1.75832	1.7561
0.0196	1.75497	1.7552		0.0196	1.75497	1.75586		0.0196	1.75497	1.75347		0.0196	1.75497	1.75542		0.0196	1.75497	1.75264		0.0196	1.75497	1.75338
0.02	1.75334	1.75238		0.02	1.75334	1.75297		0.02	1.75334	1.75066		0.02	1.75334	1.75258		0.02	1.75334	1.74985		0.02	1.75334	1.75059
0.0205	1.74982	1.74949		0.0205	1.74982	1.75001		0.0205	1.74982	1.74779		0.0205	1.74982	1.74967		0.0205	1.74982	1.747		0.0205	1.74982	1.74775
0.021	1.74633	1.74654		0.021	1.74633	1.74699		0.021	1.74633	1.74485		0.021	1.74633	1.7467		0.021	1.74633	1.74408		0.021	1.74633	1.74483
0.0215	1.74168	1.74352		0.0215	1.74168	1.74391		0.0215	1.74168	1.74185		0.0215	1.74168	1.74367		0.0215	1.74168	1.7411		0.0215	1.74168	1.74186
0.0219	1.74015	1.74044		0.0219	1.74015	1.74076		0.0219	1.74015	1.73878		0.0219	1.74015	1.74057		0.0219	1.74015	1.73806		0.0219	1.74015	1.73881
0.0224	1.7375	1.7373		0.0224	1.7375	1.73754		0.0224	1.7375	1.73565		0.0224	1.7375	1.7374		0.0224	1.7375	1.73495		0.0224	1.7375	1.73571
0.0229	1.73368	1.73409		0.0229	1.73368	1.73426		0.0229	1.73368	1.73246		0.0229	1.73368	1.73417		0.0229	1.73368	1.73178		0.0229	1.73368	1.73254
0.0233	1.72961	1.73082		0.0233	1.72961	1.73091		0.0233	1.72961	1.7292		0.0233	1.72961	1.73088		0.0233	1.72961	1.72854		0.0233	1.72961	1.72931
0.0238	1.72636	1.72748		0.0238	1.72636	1.7275		0.0238	1.72636	1.72588		0.0238	1.72636	1.72752		0.0238	1.72636	1.72524		0.0238	1.72636	1.72601
0.0243	1.72342	1.72408		0.0243	1.72342	1.72403		0.0243	1.72342	1.7225		0.0243	1.72342	1.7241		0.0243	1.72342	1.72188		0.0243	1.72342	1.72266
0.0248	1.71795	1.72062		0.0248	1.71795	1.72049		0.0248	1.71795	1.71905		0.0248	1.71795	1.72061		0.0248	1.71795	1.71846		0.0248	1.71795	1.71923
0.0252	1.71658	1.71709		0.0252	1.71658	1.7169		0.0252	1.71658	1.71554		0.0252	1.71658	1.71706		0.0252	1.71658	1.71498		0.0252	1.71658	1.71575
0.0257	1.7117	1.7135		0.0257	1.7117	1.71323		0.0257	1.7117	1.71197		0.0257	1.7117	1.71345		0.0257	1.7117	1.71143		0.0257	1.7117	1.7122
0.0262	1.70915	1.70985		0.0262	1.70915	1.70951		0.0262	1.70915	1.70833		0.0262	1.70915	1.70978		0.0262	1.70915	1.70782		0.0262	1.70915	1.7086
0.0267	1.70577	1.70613		0.0267	1.70577	1.70572		0.0267	1.70577	1.70464		0.0267	1.70577	1.70604		0.0267	1.70577	1.70415		0.0267	1.70577	1.70493
0.0271	1.699	1.70236		0.0271	1.699	1.70187		0.0271	1.699	1.70088		0.0271	1.699	1.70224		0.0271	1.699	1.70042		0.0271	1.699	1.7012
0.0276	1.69673	1.69852		0.0276	1.69673	1.69796		0.0276	1.69673	1.69706		0.0276	1.69673	1.69838		0.0276	1.69673	1.69663		0.0276	1.69673	1.6974
0.0281	1.69206	1.69462		0.0281	1.69206	1.69399		0.0281	1.69206	1.69318		0.0281	1.69206	1.69446		0.0281	1.69206	1.69277		0.0281	1.69206	1.69355
0.0285	1.68758	1.69066		0.0285	1.68758	1.68996		0.0285	1.68758	1.68924		0.0285	1.68758	1.69047		0.0285	1.68758	1.68886		0.0285	1.68758	1.68963
0.029	1.68136	1.68664		0.029	1.68136	1.68586		0.029	1.68136	1.68524		0.029	1.68136	1.68642		0.029	1.68136	1.68489		0.029	1.68136	1.68566
0.0295	1.6797	1.68256		0.0295	1.6797	1.68171		0.0295	1.6797	1.68118		0.0295	1.6797	1.68232		0.0295	1.6797	1.68085		0.0295	1.6797	1.68162
0.03	1.67383	1.67841		0.03	1.67383	1.67749		0.03	1.67383	1.67705		0.03	1.67383	1.67815		0.03	1.67383	1.67676		0.03	1.67383	1.67752
0.0304	1.66967	1.67421		0.0304	1.66967	1.67322		0.0304	1.66967	1.67287		0.0304	1.66967	1.67392		0.0304	1.66967	1.67261		0.0304	1.66967	1.67336
0.0309	1.664	1.66995		0.0309	1.664	1.66888		0.0309	1.664	1.66863		0.0309	1.664	1.66963		0.0309	1.664	1.6684		0.0309	1.664	1.66915
0.0314	1.66217	1.66563		0.0314	1.66217	1.66449		0.0314	1.66217	1.66433		0.0314	1.66217	1.66528		0.0314	1.66217	1.66413		0.0314	1.66217	1.66487
0.0318	1.65662	1.66125		0.0318	1.65662	1.66004		0.0318	1.65662	1.65997		0.0318	1.65662	1.66087		0.0318	1.65662	1.6598		0.0318	1.65662	1.66053
0.0323	1.65115	1.65681		0.0323	1.65115	1.65553		0.0323	1.65115	1.65555		0.0323	1.65115	1.65641		0.0323	1.65115	1.65541		0.0323	1.65115	1.65614
0.0328	1.64526	1.65232		0.0328	1.64526	1.65097		0.0328	1.64526	1.65108		0.0328	1.64526	1.65188		0.0328	1.64526	1.65097		0.0328	1.64526	1.65169
0.0333	1.64351	1.64777		0.0333	1.64351	1.64635		0.0333	1.64351	1.64654		0.0333	1.64351	1.6473		0.0333	1.64351	1.64647		0.0333	1.64351	1.64718
0.0337	1.63788	1.64316		0.0337	1.63788	1.64167		0.0337	1.63788	1.64196		0.0337	1.63788	1.64266		0.0337	1.63788	1.64191		0.0337	1.63788	1.64261
0.0342	1.63329	1.63849		0.0342	1.63329	1.63694		0.0342	1.63329	1.63731		0.0342	1.63329	1.63796		0.0342	1.63329	1.6373		0.0342	1.63329	1.63799
0.0347	1.62898	1.63377		0.0347	1.62898	1.63215		0.0347	1.62898	1.63261		0.0347	1.62898	1.63321		0.0347	1.62898	1.63263		0.0347	1.62898	1.63331
0.0352	1.62482	1.62899		0.0352	1.62482	1.62731		0.0352	1.62482	1.62785		0.0352	1.62482	1.6284		0.0352	1.62482	1.62791		0.0352	1.62482	1.62857
0.0356	1.62232	1.62416		0.0356	1.62232	1.62242		0.0356	1.62232	1.62304		0.0356	1.62232	1.62354		0.0356	1.62232	1.62313		0.0356	1.62232	1.62378
0.0361	1.6155	1.61927		0.0361	1.6155	1.61747		0.0361	1.6155	1.61818		0.0361	1.6155	1.61862		0.0361	1.6155	1.6183		0.0361	1.6155	1.61894
0.0366	1.61047	1.61433		0.0366	1.61047	1.61247		0.0366	1.61047	1.61326		0.0366	1.61047	1.61365		0.0366	1.61047	1.61342		0.0366	1.61047	1.61404
0.037	1.60381	1.60933		0.037	1.60381	1.60742		0.037	1.60381	1.60829		0.037	1.60381	1.60862		0.037	1.60381	1.60848		0.037	1.60381	1.60908
0.0375	1.59957	1.60428		0.0375	1.59957	1.60232		0.0375	1.59957	1.60326		0.0375	1.59957	1.60354		0.0375	1.59957	1.60349		0.0375	1.59957	1.60408
0.038	1.59507	1.59918		0.038	1.59507	1.59716		0.038	1.59507	1.59818		0.038	1.59507	1.59841		0.038	1.59507	1.59845		0.038	1.59507	1.59902
0.0385	1.59015	1.59403		0.0385	1.59015	1.59196		0.0385	1.59015	1.59306		0.0385	1.59015	1.59323		0.0385	1.59015	1.59336		0.0385	1.59015	1.5939
0.0389	1.58475	1.58882		0.0389	1.58475	1.58671		0.0389	1.58475	1.58788		0.0389	1.58475	1.58799		0.0389	1.58475	1.58822		0.0389	1.58475	1.58874
0.0394	1.58178	1.58357		0.0394	1.58178	1.58141		0.0394	1.58178	1.58265		0.0394	1.58178	1.5827		0.0394	1.58178	1.58302		0.0394	1.58178	1.58352
0.0399	1.57735	1.57826		0.0399	1.57735	1.57606		0.0399	1.57735	1.57736		0.0399	1.57735	1.57736		0.0399	1.57735	1.57778		0.0399	1.57735	1.57825
0.0404	1.5701	1.5729		0.0404	1.5701	1.57066		0.0404	1.5701	1.57203		0.0404	1.5701	1.57198		0.0404	1.5701	1.57249		0.0404	1.5701	1.57294
0.0408	1.56633	1.5675		0.0408	1.56633	1.56522		0.0408	1.56633	1.56665		0.0408	1.56633	1.56654		0.0408	1.56633	1.56714		0.0408	1.56633	1.56757
0.0413	1.5588	1.56204		0.0413	1.5588	1.55973		0.0413	1.5588	1.56123		0.0413	1.5588	1.56106		0.0413	1.5588	1.56176		0.0413	1.5588	1.56215
0.0418	1.55474	1.55654		0.0418	1.55474	1.55419		0.0418	1.55474	1.55575		0.0418	1.55474	1.55552		0.0418	1.55474	1.55632		0.0418	1.55474	1.55668
0.0422	1.54773	1.55099		0.0422	1.54773	1.54861		0.0422	1.54773	1.55023		0.0422	1.54773	1.54994		0.0422	1.54773	1.55083		0.0422	1.54773	1.55117
0.0427	1.54392	1.5454		0.0427	1.54392	1.54299		0.0427	1.54392	1.54466		0.0427	1.54392	1.54431		0.0427	1.54392	1.5453		0.0427	1.54392	1.54561
0.0432	1.54121	1.53976		0.0432	1.54121	1.53733		0.0432	1.54121	1.53905		0.0432	1.54121	1.53864		0.0432	1.54121	1.53973		0.0432	1.54121	1.54
0.0437	1.53496	1.53408		0.0437	1.53496	1.53163		0.0437	1.53496	1.53339		0.0437	1.53496	1.53293		0.0437	1.53496	1.53411		0.0437	1.53496	1.53435
0.0441	1.52815	1.52835		0.0441	1.52815	1.52588		0.0441	1.52815	1.52769		0.0441	1.52815	1.52717		0.0441	1.52815	1.52845		0.0441	1.52815	1.52865
0.0446	1.51842	1.52258		0.0446	1.51842	1.52009		0.0446	1.51842	1.52195		0.0446	1.51842	1.52137		0.0446	1.51842	1.52275		0.0446	1.51842	1.52292
0.0451	1.5158	1.51676		0.0451	1.5158	1.51427		0.0451	1.5158	1.51616		0.0451	1.5158	1.51552		0.0451	1.5158	1.51701		0.0451	1.5158	1.51713
0.0456	1.50816	1.51091		0.0456	1.50816	1.50841		0.0456	1.50816	1.51034		0.0456	1.50816	1.50964		0.0456	1.50816	1.51122		0.0456	1.50816	1.51131
0.046	1.50136	1.50501		0.046	1.50136	1.50251		0.046	1.50136	1.50448		0.046	1.50136	1.50372		0.046	1.50136	1.5054		0.046	1.50136	1.50544
0.0465	1.50055	1.49908		0.0465	1.50055	1.49658		0.0465	1.50055	1.49857		0.0465	1.50055	1.49775		0.0465	1.50055	1.49954		0.0465	1.50055	1.49954
0.047	1.49645	1.4931		0.047	1.49645	1.49061		0.047	1.49645	1.49263		0.047	1.49645	1.49175		0.047	1.49645	1.49364		0.047	1.49645	1.4936
0.0474	1.48424	1.48709		0.0474	1.48424	1.48461		0.0474	1.48424	1.48666		0.0474	1.48424	1.48572		0.0474	1.48424	1.4877		0.0474	1.48424	1.48761
0.0479	1.48012	1.48104		0.0479	1.48012	1.47858		0.0479	1.48012	1.48064		0.0479	1.48012	1.47965		0.0479	1.48012	1.48173		0.0479	1.48012	1.48159
0.0484	1.47462	1.47495		0.0484	1.47462	1.47252		0.0484	1.47462	1.4746		0.0484	1.47462	1.47354		0.0484	1.47462	1.47572		0.0484	1.47462	1.47554
0.0489	1.46862	1.46883		0.0489	1.46862	1.46642		0.0489	1.46862	1.46851		0.0489	1.46862	1.4674		0.0489	1.46862	1.46967		0.0489	1.46862	1.46945
0.0493	1.46258	1.46267		0.0493	1.46258	1.46029		0.0493	1.46258	1.4624		0.0493	1.46258	1.46122		0.0493	1.46258	1.4636		0.0493	1.46258	1.46332
0.0498	1.45444	1.45649		0.0498	1.45444	1.45414		0.0498	1.45444	1.45625		0.0498	1.45444	1.45501		0.0498	1.45444	1.45748		0.0498	1.45444	1.45715
0.0503	1.44921	1.45027		0.0503	1.44921	1.44796		0.0503	1.44921	1.45007		0.0503	1.44921	1.44877		0.0503	1.44921	1.45134		0.0503	1.44921	1.45096
0.0508	1.44171	1.44402		0.0508	1.44171	1.44175		0.0508	1.44171	1.44386		0.0508	1.44171	1.4425		0.0508	1.44171	1.44517		0.0508	1.44171	1.44473
0.0512	1.43877	1.43773		0.0512	1.43877	1.43551		0.0512	1.43877	1.43761		0.0512	1.43877	1.4362		0.0512	1.43877	1.43897		0.0512	1.43877	1.43847
0.0517	1.43104	1.43142		0.0517	1.43104	1.42925		0.0517	1.43104	1.43135		0.0517	1.43104	1.42987		0.0517	1.43104	1.43274		0.0517	1.43104	1.43219
0.0522	1.42354	1.42508		0.0522	1.42354	1.42297		0.0522	1.42354	1.42505		0.0522	1.42354	1.42352		0.0522	1.42354	1.42648		0.0522	1.42354	1.42587
0.0526	1.41678	1.41872		0.0526	1.41678	1.41667		0.0526	1.41678	1.41873		0.0526	1.41678	1.41714		0.0526	1.41678	1.4202		0.0526	1.41678	1.41953
0.0531	1.412	1.41233		0.0531	1.412	1.41034		0.0531	1.412	1.41239		0.0531	1.412	1.41073		0.0531	1.412	1.41389		0.0531	1.412	1.41316
0.0536	1.40573	1.40591		0.0536	1.40573	1.404		0.0536	1.40573	1.40602		0.0536	1.40573	1.40431		0.0536	1.40573	1.40756		0.0536	1.40573	1.40676
0.0541	1.39902	1.39948		0.0541	1.39902	1.39764		0.0541	1.39902	1.39963		0.0541	1.39902	1.39786		0.0541	1.39902	1.4012		0.0541	1.39902	1.40035
0.0545	1.39071	1.39301		0.0545	1.39071	1.39126		0.0545	1.39071	1.39322		0.0545	1.39071	1.3914		0.0545	1.39071	1.39483		0.0545	1.39071	1.39391
0.055	1.3862	1.38654		0.055	1.3862	1.38487		0.055	1.3862	1.38679		0.055	1.3862	1.38491		0.055	1.3862	1.38844		0.055	1.3862	1.38745
0.0555	1.37739	1.38003		0.0555	1.37739	1.37846		0.0555	1.37739	1.38035		0.0555	1.37739	1.37841		0.0555	1.37739	1.38202		0.0555	1.37739	1.38097
0.056	1.36893	1.37352		0.056	1.36893	1.37204		0.056	1.36893	1.37389		0.056	1.36893	1.37189		0.056	1.36893	1.37559		0.056	1.36893	1.37447
0.0564	1.3644	1.36698		0.0564	1.3644	1.36561		0.0564	1.3644	1.36741		0.0564	1.3644	1.36536		0.0564	1.3644	1.36915		0.0564	1.3644	1.36796
0.0569	1.35864	1.36043		0.0569	1.35864	1.35917		0.0569	1.35864	1.36092		0.0569	1.35864	1.35882		0.0569	1.35864	1.36269		0.0569	1.35864	1.36143
0.0574	1.35462	1.35386		0.0574	1.35462	1.35272		0.0574	1.35462	1.35442		0.0574	1.35462	1.35226		0.0574	1.35462	1.35622		0.0574	1.35462	1.3549
0.0578	1.34536	1.34729		0.0578	1.34536	1.34627		0.0578	1.34536	1.34791		0.0578	1.34536	1.3457		0.0578	1.34536	1.34974		0.0578	1.34536	1.34834
0.0583	1.34082	1.3407		0.0583	1.34082	1.3398		0.0583	1.34082	1.34139		0.0583	1.34082	1.33912		0.0583	1.34082	1.34324		0.0583	1.34082	1.34178
0.0588	1.33299	1.3341		0.0588	1.33299	1.33334		0.0588	1.33299	1.33486		0.0588	1.33299	1.33254		0.0588	1.33299	1.33674		0.0588	1.33299	1.3352
0.0593	1.32611	1.32749		0.0593	1.32611	1.32687		0.0593	1.32611	1.32832		0.0593	1.32611	1.32595		0.0593	1.32611	1.33023		0.0593	1.32611	1.32862
0.0597	1.32029	1.32087		0.0597	1.32029	1.32039		0.0597	1.32029	1.32178		0.0597	1.32029	1.31936		0.0597	1.32029	1.32371		0.0597	1.32029	1.32203
0.0602	1.3151	1.31425		0.0602	1.3151	1.31392		0.0602	1.3151	1.31524		0.0602	1.3151	1.31276		0.0602	1.3151	1.31719		0.0602	1.3151	1.31543
0.0607	1.30544	1.30762		0.0607	1.30544	1.30744		0.0607	1.30544	1.30869		0.0607	1.30544	1.30617		0.0607	1.30544	1.31066		0.0607	1.30544	1.30883
0.0612	1.30011	1.30099		0.0612	1.30011	1.30097		0.0612	1.30011	1.30214		0.0612	1.30011	1.29957		0.0612	1.30011	1.30413		0.0612	1.30011	1.30223
0.0616	1.29298	1.29436		0.0616	1.29298	1.2945		0.0616	1.29298	1.29559		0.0616	1.29298	1.29297		0.0616	1.29298	1.2976		0.0616	1.29298	1.29563
0.0621	1.28907	1.28773		0.0621	1.28907	1.28804		0.0621	1.28907	1.28904		0.0621	1.28907	1.28638		0.0621	1.28907	1.29107		0.0621	1.28907	1.28903
0.0626	1.28114	1.2811		0.0626	1.28114	1.28158		0.0626	1.28114	1.2825		0.0626	1.28114	1.27979		0.0626	1.28114	1.28454		0.0626	1.28114	1.28242
0.063	1.27758	1.27446		0.063	1.27758	1.27513		0.063	1.27758	1.27596		0.063	1.27758	1.2732		0.063	1.27758	1.27802		0.063	1.27758	1.27583
0.0635	1.2678	1.26784		0.0635	1.2678	1.26869		0.0635	1.2678	1.26943		0.0635	1.2678	1.26663		0.0635	1.2678	1.2715		0.0635	1.2678	1.26923
0.064	1.2628	1.26122		0.064	1.2628	1.26225		0.064	1.2628	1.2629		0.064	1.2628	1.26006		0.064	1.2628	1.26499		0.064	1.2628	1.26265
0.0645	1.25545	1.25461		0.0645	1.25545	1.25583		0.0645	1.25545	1.25639		0.0645	1.25545	1.2535		0.0645	1.25545	1.25848		0.0645	1.25545	1.25607
0.0649	1.24946	1.248		0.0649	1.24946	1.24941		0.0649	1.24946	1.24989		0.0649	1.24946	1.24696		0.0649	1.24946	1.25198		0.0649	1.24946	1.24951
0.0654	1.24362	1.24141		0.0654	1.24362	1.24302		0.0654	1.24362	1.2434		0.0654	1.24362	1.24043		0.0654	1.24362	1.2455		0.0654	1.24362	1.24295
0.0659	1.23344	1.23482		0.0659	1.23344	1.23663		0.0659	1.23344	1.23692		0.0659	1.23344	1.23391		0.0659	1.23344	1.23902		0.0659	1.23344	1.23641
0.0664	1.23285	1.22825		0.0664	1.23285	1.23026		0.0664	1.23285	1.23046		0.0664	1.23285	1.22742		0.0664	1.23285	1.23256		0.0664	1.23285	1.22988
0.0668	1.221	1.2217		0.0668	1.221	1.22391		0.0668	1.221	1.22402		0.0668	1.221	1.22094		0.0668	1.221	1.22612		0.0668	1.221	1.22337
0.0673	1.2208	1.21516		0.0673	1.2208	1.21758		0.0673	1.2208	1.21759		0.0673	1.2208	1.21448		0.0673	1.2208	1.21969		0.0673	1.2208	1.21688
0.0678	1.21132	1.20863		0.0678	1.21132	1.21127		0.0678	1.21132	1.21119		0.0678	1.21132	1.20804		0.0678	1.21132	1.21328		0.0678	1.21132	1.21041
0.0682	1.20655	1.20213		0.0682	1.20655	1.20498		0.0682	1.20655	1.20481		0.0682	1.20655	1.20162		0.0682	1.20655	1.20689		0.0682	1.20655	1.20396
0.0687	1.19796	1.19564		0.0687	1.19796	1.19871		0.0687	1.19796	1.19845		0.0687	1.19796	1.19523		0.0687	1.19796	1.20052		0.0687	1.19796	1.19753
0.0692	1.19235	1.18918		0.0692	1.19235	1.19246		0.0692	1.19235	1.19212		0.0692	1.19235	1.18887		0.0692	1.19235	1.19418		0.0692	1.19235	1.19113
0.0697	1.18726	1.18273		0.0697	1.18726	1.18625		0.0697	1.18726	1.18581		0.0697	1.18726	1.18253		0.0697	1.18726	1.18786		0.0697	1.18726	1.18475
0.0701	1.18541	1.17632		0.0701	1.18541	1.18005		0.0701	1.18541	1.17953		0.0701	1.18541	1.17623		0.0701	1.18541	1.18156		0.0701	1.18541	1.1784
0.0706	1.17306	1.16992		0.0706	1.17306	1.17389		0.0706	1.17306	1.17328		0.0706	1.17306	1.16995		0.0706	1.17306	1.17529		0.0706	1.17306	1.17208
0.0711	1.17351	1.16356		0.0711	1.17351	1.16775		0.0711	1.17351	1.16707		0.0711	1.17351	1.16371		0.0711	1.17351	1.16905		0.0711	1.17351	1.16579
0.0715	1.16219	1.15722		0.0715	1.16219	1.16164		0.0715	1.16219	1.16088		0.0715	1.16219	1.1575		0.0715	1.16219	1.16284		0.0715	1.16219	1.15954
0.072	1.15534	1.15091		0.072	1.15534	1.15556		0.072	1.15534	1.15473		0.072	1.15534	1.15132		0.072	1.15534	1.15665		0.072	1.15534	1.15331
0.0725	1.15072	1.14463		0.0725	1.15072	1.14951		0.0725	1.15072	1.1486		0.0725	1.15072	1.14518		0.0725	1.15072	1.1505		0.0725	1.15072	1.14712
0.073	1.14277	1.13839		0.073	1.14277	1.14349		0.073	1.14277	1.14251		0.073	1.14277	1.13907		0.073	1.14277	1.14438		0.073	1.14277	1.14096
0.0734	1.13966	1.13217		0.0734	1.13966	1.13751		0.0734	1.13966	1.13646		0.0734	1.13966	1.133		0.0734	1.13966	1.13829		0.0734	1.13966	1.13484
0.0739	1.13742	1.126		0.0739	1.13742	1.13155		0.0739	1.13742	1.13045		0.0739	1.13742	1.12697		0.0739	1.13742	1.13224		0.0739	1.13742	1.12876
0.0744	1.1291	1.11985		0.0744	1.1291	1.12563		0.0744	1.1291	1.12447		0.0744	1.1291	1.12098		0.0744	1.1291	1.12622		0.0744	1.1291	1.12271
0.0749	1.12004	1.11374		0.0749	1.12004	1.11974		0.0749	1.12004	1.11853		0.0749	1.12004	1.11502		0.0749	1.12004	1.12024		0.0749	1.12004	1.11671
0.0753	1.11403	1.10767		0.0753	1.11403	1.11389		0.0753	1.11403	1.11263		0.0753	1.11403	1.10911		0.0753	1.11403	1.11429		0.0753	1.11403	1.11074
0.0758	1.11069	1.10164		0.0758	1.11069	1.10807		0.0758	1.11069	1.10677		0.0758	1.11069	1.10324		0.0758	1.11069	1.10838		0.0758	1.11069	1.10482
0.0763	1.10644	1.09564		0.0763	1.10644	1.10228		0.0763	1.10644	1.10095		0.0763	1.10644	1.09741		0.0763	1.10644	1.10251		0.0763	1.10644	1.09893
0.0767	1.0982	1.08969		0.0767	1.0982	1.09654		0.0767	1.0982	1.09518		0.0767	1.0982	1.09162		0.0767	1.0982	1.09668		0.0767	1.0982	1.09309
0.0772	1.09296	1.08377		0.0772	1.09296	1.09083		0.0772	1.09296	1.08944		0.0772	1.09296	1.08588		0.0772	1.09296	1.09089		0.0772	1.09296	1.0873
0.0777	1.09099	1.0779		0.0777	1.09099	1.08515		0.0777	1.09099	1.08375		0.0777	1.09099	1.08019		0.0777	1.09099	1.08514		0.0777	1.09099	1.08155
0.0782	1.08453	1.07208		0.0782	1.08453	1.07952		0.0782	1.08453	1.07811		0.0782	1.08453	1.07454		0.0782	1.08453	1.07943		0.0782	1.08453	1.07585
0.0786	1.07382	1.06629		0.0786	1.07382	1.07392		0.0786	1.07382	1.07252		0.0786	1.07382	1.06893		0.0786	1.07382	1.07377		0.0786	1.07382	1.07019
0.0791	1.07158	1.06055		0.0791	1.07158	1.06836		0.0791	1.07158	1.06696		0.0791	1.07158	1.06338		0.0791	1.07158	1.06815		0.0791	1.07158	1.06459
0.0796	1.06994	1.05486		0.0796	1.06994	1.06285		0.0796	1.06994	1.06146		0.0796	1.06994	1.05787		0.0796	1.06994	1.06258		0.0796	1.06994	1.05903
0.0801	1.05793	1.04921		0.0801	1.05793	1.05737		0.0801	1.05793	1.05601		0.0801	1.05793	1.05242		0.0801	1.05793	1.05705		0.0801	1.05793	1.05353
0.0805	1.05586	1.04361		0.0805	1.05586	1.05194		0.0805	1.05586	1.0506		0.0805	1.05586	1.04702		0.0805	1.05586	1.05157		0.0805	1.05586	1.04808
0.081	1.05046	1.03805		0.081	1.05046	1.04655		0.081	1.05046	1.04525		0.081	1.05046	1.04167		0.081	1.05046	1.04613		0.081	1.05046	1.04267
0.0815	1.0448	1.03254		0.0815	1.0448	1.04119		0.0815	1.0448	1.03994		0.0815	1.0448	1.03636		0.0815	1.0448	1.04075		0.0815	1.0448	1.03733
0.0819	1.03865	1.02707		0.0819	1.03865	1.03588		0.0819	1.03865	1.03469		0.0819	1.03865	1.03111		0.0819	1.03865	1.03541		0.0819	1.03865	1.03203
0.0824	1.04131	1.02166		0.0824	1.04131	1.03061		0.0824	1.04131	1.02948		0.0824	1.04131	1.02591		0.0824	1.04131	1.03012		0.0824	1.04131	1.02678
0.0829	1.03173	1.01629		0.0829	1.03173	1.02538		0.0829	1.03173	1.02433		0.0829	1.03173	1.02076		0.0829	1.03173	1.02487		0.0829	1.03173	1.02159
0.0834	1.02405	1.01097		0.0834	1.02405	1.02019		0.0834	1.02405	1.01922		0.0834	1.02405	1.01566		0.0834	1.02405	1.01967		0.0834	1.02405	1.01644
0.0838	1.022	1.0057		0.0838	1.022	1.01504		0.0838	1.022	1.01416		0.0838	1.022	1.0106		0.0838	1.022	1.01452		0.0838	1.022	1.01135
0.0843	1.01315	1.00048		0.0843	1.01315	1.00993		0.0843	1.01315	1.00914		0.0843	1.01315	1.0056		0.0843	1.01315	1.00941		0.0843	1.01315	1.00631
0.0848	1.01468	0.995304		0.0848	1.01468	1.00486		0.0848	1.01468	1.00418		0.0848	1.01468	1.00064		0.0848	1.01468	1.00435		0.0848	1.01468	1.00132
0.0853	1.00434	0.990179		0.0853	1.00434	0.999827		0.0853	1.00434	0.999265		0.0853	1.00434	0.995737		0.0853	1.00434	0.999334		0.0853	1.00434	0.996375
0.0857	0.9988	0.985103		0.0857	0.9988	0.994834		0.0857	0.9988	0.994396		0.0857	0.9988	0.990878		0.0857	0.9988	0.994365		0.0857	0.9988	0.991483
0.0862	0.992194	0.980076		0.0862	0.992194	0.989879		0.0862	0.992194	0.989575		0.0862	0.992194	0.986068		0.0862	0.992194	0.989441		0.0862	0.992194	0.986641
0.0867	0.993427	0.975098		0.0867	0.993427	0.984964		0.0867	0.993427	0.9848		0.0867	0.993427	0.981305		0.0867	0.993427	0.984562		0.0867	0.993427	0.981849
0.0871	0.984412	0.970168		0.0871	0.984412	0.980087		0.0871	0.984412	0.980073		0.0871	0.984412	0.976589		0.0871	0.984412	0.97973		0.0871	0.984412	0.977105
0.0876	0.986232	0.965286		0.0876	0.986232	0.975248		0.0876	0.986232	0.975392		0.0876	0.986232	0.971921		0.0876	0.986232	0.974942		0.0876	0.986232	0.972411
0.0881	0.975011	0.960452		0.0881	0.975011	0.970445		0.0881	0.975011	0.970757		0.0881	0.975011	0.967298		0.0881	0.975011	0.970198		0.0881	0.975011	0.967765
0.0886	0.969053	0.955667		0.0886	0.969053	0.965682		0.0886	0.969053	0.966168		0.0886	0.969053	0.962723		0.0886	0.969053	0.9655		0.0886	0.969053	0.963168
0.089	0.967383	0.950928		0.089	0.967383	0.960955		0.089	0.967383	0.961627		0.089	0.967383	0.958195		0.089	0.967383	0.960847		0.089	0.967383	0.95862
0.0895	0.963671	0.946237		0.0895	0.963671	0.956266		0.0895	0.963671	0.95713		0.0895	0.963671	0.953712		0.0895	0.963671	0.956239		0.0895	0.963671	0.954121
0.09	0.959211	0.941593		0.09	0.959211	0.951614		0.09	0.959211	0.952679		0.09	0.959211	0.949276		0.09	0.959211	0.951675		0.09	0.959211	0.94967
0.0905	0.953248	0.936994		0.0905	0.953248	0.946999		0.0905	0.953248	0.948273		0.0905	0.953248	0.944884		0.0905	0.953248	0.947155		0.0905	0.953248	0.945266
0.0909	0.953256	0.932442		0.0909	0.953256	0.942419		0.0909	0.953256	0.943912		0.0909	0.953256	0.940538		0.0909	0.953256	0.94268		0.0909	0.953256	0.940909
0.0914	0.945587	0.927934		0.0914	0.945587	0.937875		0.0914	0.945587	0.939594		0.0914	0.945587	0.936234		0.0914	0.945587	0.938246		0.0914	0.945587	0.936599
0.0919	0.938985	0.923472		0.0919	0.938985	0.933365		0.0919	0.938985	0.935317		0.0919	0.938985	0.931973		0.0919	0.938985	0.933853		0.0919	0.938985	0.932332
0.0923	0.935723	0.919053		0.0923	0.935723	0.92889		0.0923	0.935723	0.931083		0.0923	0.935723	0.927753		0.0923	0.935723	0.929502		0.0923	0.935723	0.928109
0.0928	0.933163	0.914678		0.0928	0.933163	0.924449		0.0928	0.933163	0.926889		0.0928	0.933163	0.923574		0.0928	0.933163	0.925191		0.0928	0.933163	0.923929
0.0933	0.924073	0.910346		0.0933	0.924073	0.92004		0.0933	0.924073	0.922734		0.0933	0.924073	0.919434		0.0933	0.924073	0.920919		0.0933	0.924073	0.919789
0.0938	0.926779	0.906055		0.0938	0.926779	0.915664		0.0938	0.926779	0.918617		0.0938	0.926779	0.915332		0.0938	0.926779	0.916684		0.0938	0.926779	0.91569
0.0942	0.920178	0.901806		0.0942	0.920178	0.911319		0.0942	0.920178	0.914537		0.0942	0.920178	0.911267		0.0942	0.920178	0.912488		0.0942	0.920178	0.91163
0.0947	0.912029	0.897598		0.0947	0.912029	0.907005		0.0947	0.912029	0.910493		0.0947	0.912029	0.907238		0.0947	0.912029	0.908327		0.0947	0.912029	0.907608
0.0952	0.905657	0.89343		0.0952	0.905657	0.902721		0.0952	0.905657	0.906485		0.0952	0.905657	0.903244		0.0952	0.905657	0.904201		0.0952	0.905657	0.903622
0.0957	0.903869	0.889301		0.0957	0.903869	0.898466		0.0957	0.903869	0.90251		0.0957	0.903869	0.899284		0.0957	0.903869	0.900109		0.0957	0.903869	0.899672
0.0961	0.902849	0.88521		0.0961	0.902849	0.894241		0.0961	0.902849	0.898568		0.0961	0.902849	0.895356		0.0961	0.902849	0.896051		0.0961	0.902849	0.895756
0.0966	0.89688	0.881156		0.0966	0.89688	0.890044		0.0966	0.89688	0.894659		0.0966	0.89688	0.891461		0.0966	0.89688	0.892026		0.0966	0.89688	0.891873
0.0971	0.892967	0.87714		0.0971	0.892967	0.885874		0.0971	0.892967	0.89078		0.0971	0.892967	0.887597		0.0971	0.892967	0.888032		0.0971	0.892967	0.888023
0.0975	0.88988	0.873159		0.0975	0.88988	0.881732		0.0975	0.88988	0.886932		0.0975	0.88988	0.883761		0.0975	0.88988	0.884069		0.0975	0.88988	0.884204
0.098	0.880572	0.869213		0.098	0.880572	0.877616		0.098	0.880572	0.883112		0.098	0.880572	0.879955		0.098	0.880572	0.880136		0.098	0.880572	0.880414
0.0985	0.878345	0.865302		0.0985	0.878345	0.873526		0.0985	0.878345	0.879321		0.0985	0.878345	0.876176		0.0985	0.878345	0.876232		0.0985	0.878345	0.876654
0.099	0.878814	0.861424		0.099	0.878814	0.86946		0.099	0.878814	0.875555		0.099	0.878814	0.872423		0.099	0.878814	0.872356		0.099	0.878814	0.87292
0.0994	0.874746	0.857578		0.0994	0.874746	0.865419		0.0994	0.874746	0.871816		0.0994	0.874746	0.868696		0.0994	0.874746	0.868506		0.0994	0.874746	0.869213
0.0999	0.869704	0.853764		0.0999	0.869704	0.861402		0.0999	0.869704	0.868102		0.0999	0.869704	0.864993		0.0999	0.869704	0.864683		0.0999	0.869704	0.865532
0.1	0.869709	0.84998		0.1	0.869709	0.857409		0.1	0.869709	0.864413		0.1	0.869709	0.861314		0.1	0.869709	0.860886		0.1	0.869709	0.861876
0.101	0.86123	0.846226		0.101	0.86123	0.853434		0.101	0.86123	0.860742		0.101	0.86123	0.857653		0.101	0.86123	0.85711		0.101	0.86123	0.858239
0.101	0.855575	0.842502		0.101	0.855575	0.84949		0.101	0.855575	0.857101		0.101	0.855575	0.854022		0.101	0.855575	0.853365		0.101	0.855575	0.854631
0.102	0.850299	0.838805		0.102	0.850299	0.845559		0.102	0.850299	0.853473		0.102	0.850299	0.850404		0.102	0.850299	0.849634		0.102	0.850299	0.851038
0.102	0.852137	0.835135		0.102	0.852137	0.841649		0.102	0.852137	0.849866		0.102	0.852137	0.846805		0.102	0.852137	0.845925		0.102	0.852137	0.847463
0.103	0.841636	0.831491		0.103	0.841636	0.837768		0.103	0.841636	0.846284		0.103	0.841636	0.843232		0.103	0.841636	0.842246		0.103	0.841636	0.843915
0.103	0.837538	0.827872		0.103	0.837538	0.833898		0.103	0.837538	0.842714		0.103	0.837538	0.839669		0.103	0.837538	0.838578		0.103	0.837538	0.840378
0.104	0.836973	0.824277		0.104	0.836973	0.830057		0.104	0.836973	0.839168		0.104	0.836973	0.836129		0.104	0.836973	0.834937		0.104	0.836973	0.836864
0.104	0.829158	0.820707		0.104	0.829158	0.826226		0.104	0.829158	0.83563		0.104	0.829158	0.832598		0.104	0.829158	0.831307		0.104	0.829158	0.833359
0.105	0.825068	0.817159		0.105	0.825068	0.822415		0.105	0.825068	0.832108		0.105	0.825068	0.829082		0.105	0.825068	0.827694		0.105	0.825068	0.829868
0.105	0.824132	0.813634		0.105	0.824132	0.818629		0.105	0.824132	0.828608		0.105	0.824132	0.825587		0.105	0.824132	0.824105		0.105	0.824132	0.826398
0.106	0.818151	0.810129		0.106	0.818151	0.814853		0.106	0.818151	0.825114		0.106	0.818151	0.822097		0.106	0.818151	0.820525		0.106	0.818151	0.822933
0.106	0.818386	0.806645		0.106	0.818386	0.811102		0.106	0.818386	0.821639		0.106	0.818386	0.818627		0.106	0.818386	0.816966		0.106	0.818386	0.819486
0.107	0.818831	0.803179		0.107	0.818831	0.807361		0.107	0.818831	0.818168		0.107	0.818831	0.81516		0.107	0.818831	0.813414		0.107	0.818831	0.816042
0.107	0.810957	0.799732		0.107	0.810957	0.803634		0.107	0.810957	0.814709		0.107	0.810957	0.811703		0.107	0.810957	0.809875		0.107	0.810957	0.812607
0.107	0.807843	0.796303		0.107	0.807843	0.799932		0.107	0.807843	0.811265		0.107	0.807843	0.808262		0.107	0.807843	0.806356		0.107	0.807843	0.809188
0.108	0.798005	0.792892		0.108	0.798005	0.796237		0.108	0.798005	0.807824		0.108	0.798005	0.804822		0.108	0.798005	0.802841		0.108	0.798005	0.805768
0.108	0.799938	0.789496		0.108	0.799938	0.792556		0.108	0.799938	0.80439		0.108	0.799938	0.801389		0.108	0.799938	0.799336		0.108	0.799938	0.802354
0.109	0.80324	0.786116		0.109	0.80324	0.788898		0.109	0.80324	0.800969		0.109	0.80324	0.797969		0.109	0.80324	0.795848		0.109	0.80324	0.798952
0.109	0.791689	0.782751		0.109	0.791689	0.785246		0.109	0.791689	0.797547		0.109	0.791689	0.794548		0.109	0.791689	0.792362		0.109	0.791689	0.795547
0.11	0.786022	0.779401		0.11	0.786022	0.781615		0.11	0.786022	0.794137		0.11	0.786022	0.791138		0.11	0.786022	0.78889		0.11	0.786022	0.792151
0.11	0.781846	0.776063		0.11	0.781846	0.777988		0.11	0.781846	0.790724		0.11	0.781846	0.787723		0.11	0.781846	0.785418		0.11	0.781846	0.78875
0.111	0.778232	0.772738		0.111	0.778232	0.774374		0.111	0.778232	0.787315		0.111	0.778232	0.784312		0.111	0.778232	0.781953		0.111	0.778232	0.78535
0.111	0.777506	0.769425		0.111	0.777506	0.77078		0.111	0.777506	0.783914		0.111	0.777506	0.78091		0.111	0.777506	0.778501		0.111	0.777506	0.781957
0.112	0.770677	0.766124		0.112	0.770677	0.76719		0.112	0.770677	0.78051		0.112	0.770677	0.777503		0.112	0.770677	0.775046		0.112	0.770677	0.778557
0.112	0.77293	0.762834		0.112	0.77293	0.76362		0.112	0.77293	0.777114		0.112	0.77293	0.774104		0.112	0.77293	0.771605		0.112	0.77293	0.775163
0.113	0.765433	0.759554		0.113	0.765433	0.760054		0.113	0.765433	0.773713		0.113	0.765433	0.770699		0.113	0.765433	0.768161		0.113	0.765433	0.771762
0.113	0.763932	0.756284		0.113	0.763932	0.756499		0.113	0.763932	0.770313		0.113	0.763932	0.767295		0.113	0.763932	0.764722		0.113	0.763932	0.768358
0.114	0.759202	0.753023		0.114	0.759202	0.752963		0.114	0.759202	0.76692		0.114	0.759202	0.763898		0.114	0.759202	0.761294		0.114	0.759202	0.76496
0.114	0.758011	0.74977		0.114	0.758011	0.74943		0.114	0.758011	0.763521		0.114	0.758011	0.760493		0.114	0.758011	0.757862		0.114	0.758011	0.761553
0.115	0.74793	0.746525		0.115	0.74793	0.745915		0.115	0.74793	0.760128		0.115	0.74793	0.757095		0.115	0.74793	0.75444		0.115	0.74793	0.758149
0.115	0.747701	0.743287		0.115	0.747701	0.742405		0.115	0.747701	0.756728		0.115	0.747701	0.75369		0.115	0.747701	0.751015		0.115	0.747701	0.754735
0.116	0.740584	0.740057		0.116	0.740584	0.738903		0.116	0.740584	0.753327		0.116	0.740584	0.750282		0.116	0.740584	0.747591		0.116	0.740584	0.751317
0.116	0.740443	0.736834		0.116	0.740443	0.73542		0.116	0.740443	0.749931		0.116	0.740443	0.746879		0.116	0.740443	0.744176		0.116	0.740443	0.747902
0.116	0.732534	0.733616		0.116	0.732534	0.731939		0.116	0.732534	0.746527		0.116	0.732534	0.743468		0.116	0.732534	0.740757		0.116	0.732534	0.744475
0.117	0.735588	0.730404		0.117	0.735588	0.728476		0.117	0.735588	0.743126		0.117	0.735588	0.740061		0.117	0.735588	0.737345		0.117	0.735588	0.741049
0.117	0.72966	0.727198		0.117	0.72966	0.725014		0.117	0.72966	0.739716		0.117	0.72966	0.736643		0.117	0.72966	0.733927		0.117	0.72966	0.737611
0.118	0.731706	0.723996		0.118	0.731706	0.721562		0.118	0.731706	0.736303		0.118	0.731706	0.733222		0.118	0.731706	0.730509		0.118	0.731706	0.734166
0.118	0.726114	0.720799		0.118	0.726114	0.718126		0.118	0.726114	0.732893		0.118	0.726114	0.729804		0.118	0.726114	0.727099		0.118	0.726114	0.730722
0.119	0.72952	0.717606		0.119	0.72952	0.714693		0.119	0.72952	0.729472		0.119	0.72952	0.726375		0.119	0.72952	0.723681		0.119	0.72952	0.727263
0.119	0.709086	0.714417		0.119	0.709086	0.711267		0.119	0.709086	0.726046		0.119	0.709086	0.722941		0.119	0.709086	0.720262		0.119	0.709086	0.723796
0.12	0.712661	0.711231		0.12	0.712661	0.707857		0.12	0.712661	0.722622		0.12	0.712661	0.719509		0.12	0.712661	0.716849		0.12	0.712661	0.720329
0.12	0.705968	0.708048		0.12	0.705968	0.704449		0.12	0.705968	0.719186		0.12	0.705968	0.716063		0.12	0.705968	0.713427		0.12	0.705968	0.716845
0.121	0.709779	0.704868		0.121	0.709779	0.701056		0.121	0.709779	0.715752		0.121	0.709779	0.71262		0.121	0.709779	0.710012		0.121	0.709779	0.71336
0.121	0.70485	0.701691		0.121	0.70485	0.697663		0.121	0.70485	0.712305		0.121	0.70485	0.709164		0.121	0.70485	0.706585		0.121	0.70485	0.709859
0.122	0.7027	0.698516		0.122	0.7027	0.69428		0.122	0.7027	0.708852		0.122	0.7027	0.705701		0.122	0.7027	0.703159		0.122	0.7027	0.706349
0.122	0.700265	0.695342		0.122	0.700265	0.69091		0.122	0.700265	0.7054		0.122	0.700265	0.702241		0.122	0.700265	0.699737		0.122	0.700265	0.702838
0.123	0.692373	0.692172		0.123	0.692373	0.687541		0.123	0.692373	0.701936		0.123	0.692373	0.698767		0.123	0.692373	0.696306		0.123	0.692373	0.699311
0.123	0.693111	0.689001		0.123	0.693111	0.684187		0.123	0.693111	0.698473		0.123	0.693111	0.695295		0.123	0.693111	0.69288		0.123	0.693111	0.695783
0.124	0.693408	0.685834		0.124	0.693408	0.680833		0.124	0.693408	0.694997		0.124	0.693408	0.691811		0.124	0.693408	0.689446		0.124	0.693408	0.69224
0.124	0.678689	0.682667		0.124	0.678689	0.677486		0.124	0.678689	0.691516		0.124	0.678689	0.68832		0.124	0.678689	0.686009		0.124	0.678689	0.688688
0.124	0.684643	0.6795		0.124	0.684643	0.674154		0.124	0.684643	0.688037		0.124	0.684643	0.684831		0.124	0.684643	0.682578		0.124	0.684643	0.685134
0.125	0.681502	0.676334		0.125	0.681502	0.670822		0.125	0.681502	0.684545		0.125	0.681502	0.68133		0.125	0.681502	0.679139		0.125	0.681502	0.681566
0.125	0.669087	0.673168		0.125	0.669087	0.667503		0.125	0.669087	0.681054		0.125	0.669087	0.677831		0.125	0.669087	0.675704		0.125	0.669087	0.677997
0.126	0.674854	0.670003		0.126	0.674854	0.664185		0.126	0.674854	0.67755		0.126	0.674854	0.674318		0.126	0.674854	0.672261		0.126	0.674854	0.674414
0.126	0.667765	0.666838		0.126	0.667765	0.660874		0.126	0.667765	0.674041		0.126	0.667765	0.6708		0.126	0.667765	0.668815		0.126	0.667765	0.670822
0.127	0.656027	0.663674		0.127	0.656027	0.657576		0.127	0.656027	0.670534		0.127	0.656027	0.667286		0.127	0.656027	0.665375		0.127	0.656027	0.66723
0.127	0.660017	0.660509		0.127	0.660017	0.654277		0.127	0.660017	0.667015		0.127	0.660017	0.663757		0.127	0.660017	0.661926		0.127	0.660017	0.663622
0.128	0.657734	0.657345		0.128	0.657734	0.650985		0.128	0.657734	0.663489		0.128	0.657734	0.660224		0.128	0.657734	0.658475		0.128	0.657734	0.660007
0.128	0.654585	0.65418		0.128	0.654585	0.647706		0.128	0.654585	0.659966		0.128	0.654585	0.656692		0.128	0.654585	0.65503		0.128	0.654585	0.656393
0.129	0.647588	0.651013		0.129	0.647588	0.644426		0.129	0.647588	0.656429		0.129	0.647588	0.653149		0.129	0.647588	0.651575		0.129	0.647588	0.652764
0.129	0.649611	0.647847		0.129	0.649611	0.641159		0.129	0.649611	0.652894		0.129	0.649611	0.649607		0.129	0.649611	0.648126		0.129	0.649611	0.649134
0.13	0.645006	0.64468		0.13	0.645006	0.637891		0.13	0.645006	0.649347		0.13	0.645006	0.646054		0.13	0.645006	0.644668		0.13	0.645006	0.64549
0.13	0.642341	0.641512		0.13	0.642341	0.634628		0.13	0.642341	0.645794		0.13	0.642341	0.642494		0.13	0.642341	0.641207		0.13	0.642341	0.641839
0.131	0.628968	0.638343		0.131	0.628968	0.631379		0.131	0.628968	0.642242		0.131	0.628968	0.638937		0.131	0.628968	0.637753		0.131	0.628968	0.638189
0.131	0.627476	0.635174		0.131	0.627476	0.628128		0.131	0.627476	0.638678		0.131	0.627476	0.635368		0.131	0.627476	0.63429		0.131	0.627476	0.634525
0.132	0.628346	0.632004		0.132	0.628346	0.624888		0.132	0.628346	0.635117		0.132	0.628346	0.631803		0.132	0.628346	0.630833		0.132	0.628346	0.630862
0.132	0.620161	0.628831		0.132	0.620161	0.621648		0.132	0.620161	0.631543		0.132	0.620161	0.628224		0.132	0.620161	0.627366		0.132	0.620161	0.627185
0.133	0.61785	0.625659		0.133	0.61785	0.618411		0.133	0.61785	0.627965		0.133	0.61785	0.624643		0.133	0.61785	0.623898		0.133	0.61785	0.623504
0.133	0.613646	0.622484		0.133	0.613646	0.615187		0.133	0.613646	0.624389		0.133	0.613646	0.621065		0.133	0.613646	0.620437		0.133	0.613646	0.619825
0.133	0.618216	0.619308		0.133	0.618216	0.611959		0.133	0.618216	0.620802		0.133	0.618216	0.617475		0.133	0.618216	0.616967		0.133	0.618216	0.616133
0.134	0.617606	0.616132		0.134	0.617606	0.608737		0.134	0.617606	0.617211		0.134	0.617606	0.613882		0.134	0.617606	0.613497		0.134	0.617606	0.612437
0.134	0.612374	0.612954		0.134	0.612374	0.605524		0.134	0.612374	0.613623		0.134	0.612374	0.610294		0.134	0.612374	0.610033		0.134	0.612374	0.608745
0.135	0.606676	0.609775		0.135	0.606676	0.602309		0.135	0.606676	0.610024		0.135	0.606676	0.606694		0.135	0.606676	0.606561		0.135	0.606676	0.605042
0.135	0.607984	0.606593		0.135	0.607984	0.599103		0.135	0.607984	0.606429		0.135	0.607984	0.603099		0.135	0.607984	0.603096		0.135	0.607984	0.601343
0.136	0.597344	0.60341		0.136	0.597344	0.595894		0.136	0.597344	0.602823		0.136	0.597344	0.599495		0.136	0.597344	0.599623		0.136	0.597344	0.597634
0.136	0.592368	0.600226		0.136	0.592368	0.592688		0.136	0.592368	0.599214		0.136	0.592368	0.595887		0.136	0.592368	0.596151		0.136	0.592368	0.593921
0.137	0.589928	0.597039		0.137	0.589928	0.589493		0.137	0.589928	0.59561		0.137	0.589928	0.592284		0.137	0.589928	0.592685		0.137	0.589928	0.590215
0.137	0.598026	0.593851		0.137	0.598026	0.586292		0.137	0.598026	0.591995		0.137	0.598026	0.588674		0.137	0.598026	0.589212		0.137	0.598026	0.586499
0.138	0.584651	0.59066		0.138	0.584651	0.583096		0.138	0.584651	0.588377		0.138	0.584651	0.58506		0.138	0.584651	0.585739		0.138	0.584651	0.582781
0.138	0.579848	0.587467		0.138	0.579848	0.579907		0.138	0.579848	0.584764		0.138	0.579848	0.581452		0.138	0.579848	0.582275		0.138	0.579848	0.579071
0.139	0.572507	0.584274		0.139	0.572507	0.576713		0.139	0.572507	0.581143		0.139	0.572507	0.577836		0.139	0.572507	0.578803		0.139	0.572507	0.575352
0.139	0.572187	0.581078		0.139	0.572187	0.573528		0.139	0.572187	0.577525		0.139	0.572187	0.574226		0.139	0.572187	0.575339		0.139	0.572187	0.57164
0.14	0.573533	0.577879		0.14	0.573533	0.570339		0.14	0.573533	0.573899		0.14	0.573533	0.570607		0.14	0.573533	0.571868		0.14	0.573533	0.567921
0.14	0.571505	0.574678		0.14	0.571505	0.56715		0.14	0.571505	0.570271		0.14	0.571505	0.566989		0.14	0.571505	0.568399		0.14	0.571505	0.564203
0.141	0.567613	0.571475		0.141	0.567613	0.56397		0.141	0.567613	0.56665		0.141	0.567613	0.563377		0.141	0.567613	0.564937		0.141	0.567613	0.560492
0.141	0.564932	0.56827		0.141	0.564932	0.560783		0.141	0.564932	0.563018		0.141	0.564932	0.559756		0.141	0.564932	0.56147		0.141	0.564932	0.556775
0.141	0.56369	0.565061		0.141	0.56369	0.557603		0.141	0.56369	0.559394		0.141	0.56369	0.556143		0.141	0.56369	0.55801		0.141	0.56369	0.553067
0.142	0.546033	0.561851		0.142	0.546033	0.554418		0.142	0.546033	0.55576		0.142	0.546033	0.552522		0.142	0.546033	0.554545		0.142	0.546033	0.549354
0.142	0.552068	0.558638		0.142	0.552068	0.551233		0.142	0.552068	0.552126		0.142	0.552068	0.548901		0.142	0.552068	0.55108		0.142	0.552068	0.545641
0.143	0.552186	0.555422		0.143	0.552186	0.548054		0.143	0.552186	0.548499		0.143	0.552186	0.545289		0.143	0.552186	0.547625		0.143	0.552186	0.54194
0.143	0.54169	0.552203		0.143	0.54169	0.544868		0.143	0.54169	0.544864		0.143	0.54169	0.541669		0.143	0.54169	0.544162		0.143	0.54169	0.538233
0.144	0.548762	0.548982		0.144	0.548762	0.541688		0.144	0.548762	0.541235		0.144	0.548762	0.538057		0.144	0.548762	0.540709		0.144	0.548762	0.534536
0.144	0.535989	0.545757		0.144	0.535989	0.5385		0.144	0.535989	0.537597		0.144	0.535989	0.534437		0.144	0.535989	0.537249		0.144	0.535989	0.530835
0.145	0.538946	0.54253		0.145	0.538946	0.535311		0.145	0.538946	0.53396		0.145	0.538946	0.530819		0.145	0.538946	0.533791		0.145	0.538946	0.527137
0.145	0.527008	0.5393		0.145	0.527008	0.532127		0.145	0.527008	0.53033		0.145	0.527008	0.52721		0.145	0.527008	0.530342		0.145	0.527008	0.523451
0.146	0.530075	0.536066		0.146	0.530075	0.528935		0.146	0.530075	0.526693		0.146	0.530075	0.523593		0.146	0.530075	0.526886		0.146	0.530075	0.519761
0.146	0.519362	0.532829		0.146	0.519362	0.52574		0.146	0.519362	0.523057		0.146	0.519362	0.519978		0.146	0.519362	0.523432		0.146	0.519362	0.516076
0.147	0.514214	0.529588		0.147	0.514214	0.522551		0.147	0.514214	0.519426		0.147	0.514214	0.516371		0.147	0.514214	0.519987		0.147	0.514214	0.512403
0.147	0.525871	0.526344		0.147	0.525871	0.519351		0.147	0.525871	0.51579		0.147	0.525871	0.512759		0.147	0.525871	0.516537		0.147	0.525871	0.508726
0.148	0.508849	0.523097		0.148	0.508849	0.516156		0.148	0.508849	0.512161		0.148	0.508849	0.509155		0.148	0.508849	0.513094		0.148	0.508849	0.505065
0.148	0.515474	0.519846		0.148	0.515474	0.512951		0.148	0.515474	0.508526		0.148	0.515474	0.505548		0.148	0.515474	0.509646		0.148	0.515474	0.501399
0.149	0.498721	0.516591		0.149	0.498721	0.509741		0.149	0.498721	0.504891		0.149	0.498721	0.501939		0.149	0.498721	0.506201		0.149	0.498721	0.497739
0.149	0.504991	0.513331		0.149	0.504991	0.506536		0.149	0.504991	0.501263		0.149	0.504991	0.498342		0.149	0.504991	0.502764		0.149	0.504991	0.494095
0.15	0.502431	0.510068		0.15	0.502431	0.503319		0.15	0.502431	0.49763		0.15	0.502431	0.494739		0.15	0.502431	0.499321		0.15	0.502431	0.490447
0.15	0.494558	0.5068		0.15	0.494558	0.500106		0.15	0.494558	0.494006		0.15	0.494558	0.491146		0.15	0.494558	0.495888		0.15	0.494558	0.486816
0.15	0.485686	0.503528		0.15	0.485686	0.496881		0.15	0.485686	0.490376		0.15	0.485686	0.487548		0.15	0.485686	0.492449		0.15	0.485686	0.483183
0.151	0.496476	0.500252		0.151	0.496476	0.493652		0.151	0.496476	0.486745		0.151	0.496476	0.483952		0.151	0.496476	0.489012		0.151	0.496476	0.479557
0.151	0.48958	0.49697		0.151	0.48958	0.490423		0.151	0.48958	0.483125		0.151	0.48958	0.480368		0.151	0.48958	0.485584		0.151	0.48958	0.475946
0.152	0.477785	0.493684		0.152	0.477785	0.487184		0.152	0.477785	0.479498		0.152	0.477785	0.476777		0.152	0.477785	0.48215		0.152	0.477785	0.472335
0.152	0.476021	0.490393		0.152	0.476021	0.483947		0.152	0.476021	0.47588		0.152	0.476021	0.473196		0.152	0.476021	0.478724		0.152	0.476021	0.468737
0.153	0.480961	0.487096		0.153	0.480961	0.480697		0.153	0.480961	0.472255		0.153	0.480961	0.46961		0.153	0.480961	0.475293		0.153	0.480961	0.46514
0.153	0.463282	0.483795		0.153	0.463282	0.477441		0.153	0.463282	0.468631		0.153	0.463282	0.466026		0.153	0.463282	0.471863		0.153	0.463282	0.46155
0.154	0.474796	0.480488		0.154	0.474796	0.474187		0.154	0.474796	0.465017		0.154	0.474796	0.462453		0.154	0.474796	0.46844		0.154	0.474796	0.457974
0.154	0.47931	0.477176		0.154	0.47931	0.47092		0.154	0.47931	0.461396		0.154	0.47931	0.458875		0.154	0.47931	0.465012		0.154	0.47931	0.4544
0.155	0.461882	0.473859		0.155	0.461882	0.467647		0.155	0.461882	0.457776		0.155	0.461882	0.455299		0.155	0.461882	0.461586		0.155	0.461882	0.450831
0.155	0.461917	0.470535		0.155	0.461917	0.464375		0.155	0.461917	0.454166		0.155	0.461917	0.451733		0.155	0.461917	0.458166		0.155	0.461917	0.447277
0.156	0.445293	0.467207		0.156	0.445293	0.461089		0.156	0.445293	0.450548		0.156	0.445293	0.448162		0.156	0.445293	0.454741		0.156	0.445293	0.443723
0.156	0.465633	0.463872		0.156	0.465633	0.457803		0.156	0.465633	0.446939		0.156	0.465633	0.444601		0.156	0.465633	0.451323		0.156	0.465633	0.440183
0.157	0.440497	0.460529		0.157	0.440497	0.454505		0.157	0.440497	0.443326		0.157	0.440497	0.441033		0.157	0.440497	0.447899		0.157	0.440497	0.436644
0.157	0.436717	0.457182		0.157	0.436717	0.4512		0.157	0.436717	0.439711		0.157	0.436717	0.437468		0.157	0.436717	0.444474		0.157	0.436717	0.433112
0.158	0.427867	0.453829		0.158	0.427867	0.447894		0.158	0.427867	0.436107		0.158	0.427867	0.433914		0.158	0.427867	0.441057		0.158	0.427867	0.429594
0.158	0.431084	0.450468		0.158	0.431084	0.444574		0.158	0.431084	0.432496		0.158	0.431084	0.430354		0.158	0.431084	0.437633		0.158	0.431084	0.426077
0.159	0.41395	0.447101		0.159	0.41395	0.441254		0.159	0.41395	0.428893		0.159	0.41395	0.426804		0.159	0.41395	0.434216		0.159	0.41395	0.422575
0.159	0.43481	0.443726		0.159	0.43481	0.437918		0.159	0.43481	0.425285		0.159	0.43481	0.423249		0.159	0.43481	0.430791		0.159	0.43481	0.419071
0.159	0.421462	0.440345		0.159	0.421462	0.434575		0.159	0.421462	0.421676		0.159	0.421462	0.419696		0.159	0.421462	0.427368		0.159	0.421462	0.415578
0.16	0.425577	0.436957		0.16	0.425577	0.431232		0.16	0.425577	0.418077		0.16	0.425577	0.416154		0.16	0.425577	0.42395		0.16	0.425577	0.412096
0.16	0.426575	0.433562		0.16	0.426575	0.427874		0.16	0.426575	0.414474		0.16	0.426575	0.412605		0.16	0.426575	0.420523		0.16	0.426575	0.408616
0.161	0.415729	0.430159		0.161	0.415729	0.424514		0.161	0.415729	0.410877		0.161	0.415729	0.409067		0.161	0.415729	0.417106		0.161	0.415729	0.40515
0.161	0.411445	0.426749		0.161	0.411445	0.42114		0.161	0.411445	0.407274		0.161	0.411445	0.405522		0.161	0.411445	0.413679		0.161	0.411445	0.401685
0.162	0.421722	0.423331		0.162	0.421722	0.417757		0.162	0.421722	0.403671		0.162	0.421722	0.401981		0.162	0.421722	0.410251		0.162	0.421722	0.398225
0.162	0.393426	0.419905		0.162	0.393426	0.414373		0.162	0.393426	0.400078		0.162	0.393426	0.398447		0.162	0.393426	0.40683		0.162	0.393426	0.394781
0.163	0.394732	0.416471		0.163	0.394732	0.410975		0.163	0.394732	0.396477		0.163	0.394732	0.394908		0.163	0.394732	0.4034		0.163	0.394732	0.391334
0.163	0.404014	0.413028		0.163	0.404014	0.407568		0.163	0.404014	0.392876		0.163	0.404014	0.391371		0.163	0.404014	0.399969		0.163	0.404014	0.387895
0.164	0.389297	0.409578		0.164	0.389297	0.40416		0.164	0.389297	0.389285		0.164	0.389297	0.387844		0.164	0.389297	0.396543		0.164	0.389297	0.384468
0.164	0.383266	0.406118		0.164	0.383266	0.400738		0.164	0.383266	0.385687		0.164	0.383266	0.384309		0.164	0.383266	0.393108		0.164	0.383266	0.381039
0.165	0.381765	0.402652		0.165	0.381765	0.397314		0.165	0.381765	0.382096		0.165	0.381765	0.380783		0.165	0.381765	0.389678		0.165	0.381765	0.377623
0.165	0.373958	0.399175		0.165	0.373958	0.393875		0.165	0.373958	0.378498		0.165	0.373958	0.377252		0.165	0.373958	0.38624		0.165	0.373958	0.374206
0.166	0.362239	0.395691		0.166	0.362239	0.390428		0.166	0.362239	0.374899		0.166	0.362239	0.373721		0.166	0.362239	0.382798		0.166	0.362239	0.370794
0.166	0.369004	0.392199		0.166	0.369004	0.38698		0.166	0.369004	0.37131		0.166	0.369004	0.370197		0.166	0.369004	0.379362		0.166	0.369004	0.367393
0.167	0.381893	0.388696		0.167	0.381893	0.383517		0.167	0.381893	0.367712		0.167	0.381893	0.366668		0.167	0.381893	0.375916		0.167	0.381893	0.36399
0.167	0.363012	0.385186		0.167	0.363012	0.380052		0.167	0.363012	0.364121		0.167	0.363012	0.363147		0.167	0.363012	0.372474		0.167	0.363012	0.360599
0.167	0.35367	0.381665		0.167	0.35367	0.376573		0.167	0.35367	0.360523		0.167	0.35367	0.359617		0.167	0.35367	0.369021		0.167	0.35367	0.357205
0.168	0.36364	0.378134		0.168	0.36364	0.373087		0.168	0.36364	0.356924		0.168	0.36364	0.356091		0.168	0.36364	0.365567		0.168	0.36364	0.353814
0.168	0.349555	0.374594		0.168	0.349555	0.369598		0.168	0.349555	0.353333		0.168	0.349555	0.35257		0.168	0.349555	0.362115		0.168	0.349555	0.350434
0.169	0.352561	0.371046		0.169	0.352561	0.366096		0.169	0.352561	0.349734		0.169	0.352561	0.349042		0.169	0.352561	0.358652		0.169	0.352561	0.347051
0.169	0.345025	0.367488		0.169	0.345025	0.362592		0.169	0.345025	0.346142		0.169	0.345025	0.345523		0.169	0.345025	0.355193		0.169	0.345025	0.343678
0.17	0.362326	0.36392		0.17	0.362326	0.359072		0.17	0.362326	0.342541		0.17	0.362326	0.341994		0.17	0.362326	0.351723		0.17	0.362326	0.340301
0.17	0.347439	0.360341		0.17	0.347439	0.355545		0.17	0.347439	0.33894		0.17	0.347439	0.338466		0.17	0.347439	0.348248		0.17	0.347439	0.336928
0.171	0.33553	0.356756		0.171	0.33553	0.352018		0.171	0.33553	0.335346		0.171	0.33553	0.334946		0.171	0.33553	0.344779		0.171	0.33553	0.333564
0.171	0.353127	0.353158		0.171	0.353127	0.348476		0.171	0.353127	0.331743		0.171	0.353127	0.331417		0.171	0.353127	0.341296		0.171	0.353127	0.330195
0.172	0.33458	0.349551		0.172	0.33458	0.344925		0.172	0.33458	0.328139		0.172	0.33458	0.327888		0.172	0.33458	0.337809		0.172	0.33458	0.326827
0.172	0.323432	0.345934		0.172	0.323432	0.341375		0.172	0.323432	0.324542		0.172	0.323432	0.324365		0.172	0.323432	0.334325		0.172	0.323432	0.323469
0.173	0.312224	0.342306		0.173	0.312224	0.337809		0.173	0.312224	0.320935		0.173	0.312224	0.320834		0.173	0.312224	0.330828		0.173	0.312224	0.320107
0.173	0.337559	0.33867		0.173	0.337559	0.334243		0.173	0.337559	0.317336		0.173	0.337559	0.317309		0.173	0.337559	0.327334		0.173	0.337559	0.31675
0.174	0.320225	0.33502		0.174	0.320225	0.330663		0.174	0.320225	0.313728		0.174	0.320225	0.313777		0.174	0.320225	0.323827		0.174	0.320225	0.313388
0.174	0.301429	0.331363		0.174	0.301429	0.327075		0.174	0.301429	0.310117		0.174	0.301429	0.310241		0.174	0.301429	0.320317		0.174	0.301429	0.310028
0.175	0.303598	0.327694		0.175	0.303598	0.323487		0.175	0.303598	0.306513		0.175	0.303598	0.306712		0.175	0.303598	0.316807		0.175	0.303598	0.306674
0.175	0.304945	0.324017		0.175	0.304945	0.319886		0.175	0.304945	0.3029		0.175	0.304945	0.303177		0.175	0.304945	0.313285		0.175	0.304945	0.303313
0.176	0.297437	0.320327		0.176	0.297437	0.316285		0.176	0.297437	0.299291		0.176	0.297437	0.299645		0.176	0.297437	0.309764		0.176	0.297437	0.29996
0.176	0.292101	0.316629		0.176	0.292101	0.312668		0.176	0.292101	0.295675		0.176	0.292101	0.296103		0.176	0.292101	0.306232		0.176	0.292101	0.296599
0.176	0.29468	0.31292		0.176	0.29468	0.309046		0.176	0.29468	0.292054		0.176	0.29468	0.292559		0.176	0.29468	0.302692		0.176	0.29468	0.293237
0.177	0.304042	0.309198		0.177	0.304042	0.305424		0.177	0.304042	0.288442		0.177	0.304042	0.289022		0.177	0.304042	0.299154		0.177	0.304042	0.289881
0.177	0.278134	0.305468		0.177	0.278134	0.301789		0.177	0.278134	0.284819		0.177	0.278134	0.285476		0.177	0.278134	0.295602		0.177	0.278134	0.286517
0.178	0.29877	0.301727		0.178	0.29877	0.298154		0.178	0.29877	0.281199		0.178	0.29877	0.281933		0.178	0.29877	0.292052		0.178	0.29877	0.283156
0.178	0.274271	0.297975		0.178	0.274271	0.294506		0.178	0.274271	0.27757		0.178	0.274271	0.278381		0.178	0.274271	0.288488		0.178	0.274271	0.27979
0.179	0.27042	0.294213		0.179	0.27042	0.290849		0.179	0.27042	0.273941		0.179	0.27042	0.274825		0.179	0.27042	0.284918		0.179	0.27042	0.27642
0.179	0.273191	0.29044		0.179	0.273191	0.287197		0.179	0.273191	0.270315		0.179	0.273191	0.271277		0.179	0.273191	0.281347		0.179	0.273191	0.273054
0.18	0.271849	0.286654		0.18	0.271849	0.28353		0.18	0.271849	0.266678		0.18	0.271849	0.267716		0.18	0.271849	0.277765		0.18	0.271849	0.269679
0.18	0.249846	0.28286		0.18	0.249846	0.279856		0.18	0.249846	0.263039		0.18	0.249846	0.264152		0.18	0.249846	0.274174		0.18	0.249846	0.266302
0.181	0.26288	0.279055		0.181	0.26288	0.276184		0.181	0.26288	0.259405		0.181	0.26288	0.260594		0.181	0.26288	0.270583		0.181	0.26288	0.262928
0.181	0.264546	0.275242		0.181	0.264546	0.272498		0.181	0.264546	0.255762		0.181	0.264546	0.257023		0.181	0.264546	0.266977		0.181	0.264546	0.259544
0.182	0.24516	0.271416		0.182	0.24516	0.268817		0.182	0.24516	0.252122		0.182	0.24516	0.253457		0.182	0.24516	0.263373		0.182	0.24516	0.256162
0.182	0.240856	0.26758		0.182	0.240856	0.265118		0.182	0.240856	0.248471		0.182	0.240856	0.249881		0.182	0.240856	0.259752		0.182	0.240856	0.252771
0.183	0.241748	0.263733		0.183	0.241748	0.261415		0.183	0.241748	0.244816		0.183	0.241748	0.246299		0.183	0.241748	0.256126		0.183	0.241748	0.249377
0.183	0.261206	0.259876		0.183	0.261206	0.257715		0.183	0.261206	0.241168		0.183	0.261206	0.242723		0.183	0.261206	0.252499		0.183	0.261206	0.245984
0.184	0.237187	0.256008		0.184	0.237187	0.253999		0.184	0.237187	0.237506		0.184	0.237187	0.239134		0.184	0.237187	0.248856		0.184	0.237187	0.242579
0.184	0.227858	0.252129		0.184	0.227858	0.250279		0.184	0.227858	0.233844		0.184	0.227858	0.235544		0.184	0.227858	0.245207		0.184	0.227858	0.239172
0.185	0.226791	0.248243		0.185	0.226791	0.24656		0.185	0.226791	0.230183		0.185	0.226791	0.231954		0.185	0.226791	0.241556		0.185	0.226791	0.235766
0.185	0.219089	0.244344		0.185	0.219089	0.24283		0.185	0.219089	0.226512		0.185	0.219089	0.228354		0.185	0.219089	0.237893		0.185	0.219089	0.232348
0.185	0.215941	0.240434		0.185	0.215941	0.239099		0.185	0.215941	0.222847		0.185	0.215941	0.224758		0.185	0.215941	0.234229		0.185	0.215941	0.228934
0.186	0.20937	0.236517		0.186	0.20937	0.235357		0.186	0.20937	0.219168		0.186	0.20937	0.221148		0.186	0.20937	0.230548		0.186	0.20937	0.225508
0.186	0.217329	0.232587		0.186	0.217329	0.231615		0.186	0.217329	0.215492		0.186	0.217329	0.217545		0.186	0.217329	0.226868		0.186	0.217329	0.222081
0.187	0.225371	0.228649		0.187	0.225371	0.227861		0.187	0.225371	0.211806		0.187	0.225371	0.213927		0.187	0.225371	0.223171		0.187	0.225371	0.218643
0.187	0.212553	0.224699		0.187	0.212553	0.2241		0.187	0.212553	0.208119		0.187	0.212553	0.210303		0.187	0.212553	0.219467		0.187	0.212553	0.215201
0.188	0.200314	0.220738		0.188	0.200314	0.220341		0.188	0.200314	0.204432		0.188	0.200314	0.206683		0.188	0.200314	0.215762		0.188	0.200314	0.211758
0.188	0.200779	0.21677		0.188	0.200779	0.21657		0.188	0.200779	0.200733		0.188	0.200779	0.203052		0.188	0.200779	0.212041		0.188	0.200779	0.208304
0.189	0.191051	0.212792		0.189	0.191051	0.212792		0.189	0.191051	0.197032		0.189	0.191051	0.199415		0.189	0.191051	0.208312		0.189	0.191051	0.204844
0.189	0.183472	0.208804		0.189	0.183472	0.209019		0.189	0.183472	0.193333		0.189	0.183472	0.195781		0.189	0.183472	0.204584		0.189	0.183472	0.201383
0.19	0.184964	0.204806		0.19	0.184964	0.205229		0.19	0.184964	0.189622		0.19	0.184964	0.192132		0.19	0.184964	0.200837		0.19	0.184964	0.197911
0.19	0.198665	0.200798		0.19	0.198665	0.201444		0.19	0.198665	0.185916		0.19	0.198665	0.188487		0.19	0.198665	0.19709		0.19	0.198665	0.194439
0.191	0.183865	0.196781		0.191	0.183865	0.197644		0.191	0.183865	0.182198		0.191	0.183865	0.184831		0.191	0.183865	0.193328		0.191	0.183865	0.19095
0.191	0.162967	0.192751		0.191	0.162967	0.193839		0.191	0.162967	0.178473		0.191	0.162967	0.181166		0.191	0.162967	0.189558		0.191	0.162967	0.187459
0.192	0.167855	0.188718		0.192	0.167855	0.190037		0.192	0.167855	0.174752		0.192	0.167855	0.177505		0.192	0.167855	0.185786		0.192	0.167855	0.183967
0.192	0.165443	0.184672		0.192	0.165443	0.186222		0.192	0.165443	0.171018		0.192	0.165443	0.17383		0.192	0.165443	0.181998		0.192	0.165443	0.180458
0.193	0.167748	0.180616		0.193	0.167748	0.182397		0.193	0.167748	0.167282		0.193	0.167748	0.170147		0.193	0.167748	0.1782		0.193	0.167748	0.176945
0.193	0.177787	0.176554		0.193	0.177787	0.178577		0.193	0.177787	0.163546		0.193	0.177787	0.166472		0.193	0.177787	0.174403		0.193	0.177787	0.173434
0.193	0.139309	0.172483		0.193	0.139309	0.174743		0.193	0.139309	0.159799		0.193	0.139309	0.162779		0.193	0.139309	0.17059		0.193	0.139309	0.169906
0.194	0.138145	0.168403		0.194	0.138145	0.17091		0.194	0.138145	0.156055		0.194	0.138145	0.159089		0.194	0.138145	0.166776		0.194	0.138145	0.16638
0.194	0.146875	0.164311		0.194	0.146875	0.167063		0.194	0.146875	0.152298		0.194	0.146875	0.155385		0.194	0.146875	0.162947		0.194	0.146875	0.162839
0.195	0.141067	0.160213		0.195	0.141067	0.163209		0.195	0.141067	0.148535		0.195	0.141067	0.151673		0.195	0.141067	0.159107		0.195	0.141067	0.15929
0.195	0.135956	0.156107		0.195	0.135956	0.159357		0.195	0.135956	0.144777		0.195	0.135956	0.147967		0.195	0.135956	0.155266		0.195	0.135956	0.155746
0.196	0.141481	0.151988		0.196	0.141481	0.155491		0.196	0.141481	0.141004		0.196	0.141481	0.144244		0.196	0.141481	0.15141		0.196	0.141481	0.152184
0.196	0.12703	0.147865		0.196	0.12703	0.151624		0.196	0.12703	0.137237		0.196	0.12703	0.140524		0.196	0.12703	0.147556		0.196	0.12703	0.148624
0.197	0.126148	0.143736		0.197	0.126148	0.147744		0.197	0.126148	0.133453		0.197	0.126148	0.13679		0.197	0.126148	0.14368		0.197	0.126148	0.14505
0.197	0.135749	0.139596		0.197	0.135749	0.143858		0.197	0.135749	0.129664		0.197	0.135749	0.13305		0.197	0.135749	0.1398		0.197	0.135749	0.141469
0.198	0.119948	0.135447		0.198	0.119948	0.13997		0.198	0.119948	0.125881		0.198	0.119948	0.12931		0.198	0.119948	0.135918		0.198	0.119948	0.137886
0.198	0.121553	0.131291		0.198	0.121553	0.13607		0.198	0.121553	0.122081		0.198	0.121553	0.125556		0.198	0.121553	0.132019		0.198	0.121553	0.134292
0.199	0.129932	0.127128		0.199	0.129932	0.13217		0.199	0.129932	0.118285		0.199	0.129932	0.121803		0.199	0.129932	0.128121		0.199	0.129932	0.130697
0.199	0.120722	0.122959		0.199	0.120722	0.128254		0.199	0.120722	0.114477		0.199	0.120722	0.118036		0.199	0.120722	0.124204		0.199	0.120722	0.127085
0.2	0.107234	0.11878		0.2	0.107234	0.124328		0.2	0.107234	0.11066		0.2	0.107234	0.114264		0.2	0.107234	0.120281		0.2	0.107234	0.123469
0.2	0.0936143	0.114594		0.2	0.0936143	0.120406		0.2	0.0936143	0.10685		0.2	0.0936143	0.110492		0.2	0.0936143	0.116355		0.2	0.0936143	0.119853
0.201	0.113278	0.110405		0.201	0.113278	0.116468		0.201	0.113278	0.103023		0.201	0.113278	0.106704		0.201	0.113278	0.112414		0.201	0.113278	0.116222
0.201	0.118675	0.106204		0.201	0.118675	0.112528		0.201	0.118675	0.0992005		0.201	0.118675	0.102921		0.201	0.118675	0.108474		0.201	0.118675	0.112595
0.202	0.0933516	0.101998		0.202	0.0933516	0.108575		0.202	0.0933516	0.0953612		0.202	0.0933516	0.099121		0.202	0.0933516	0.104514		0.202	0.0933516	0.10895
0.202	0.103469	0.0977847		0.202	0.103469	0.10461		0.202	0.103469	0.0915192		0.202	0.103469	0.0953124		0.202	0.103469	0.10055		0.202	0.103469	0.105299
0.202	0.0921976	0.0935653		0.202	0.0921976	0.10065		0.202	0.0921976	0.0876785		0.202	0.0921976	0.0915087		0.202	0.0921976	0.0965833		0.202	0.0921976	0.101651
0.203	0.0929451	0.0893398		0.203	0.0929451	0.0966702		0.203	0.0929451	0.083825		0.203	0.0929451	0.0876892		0.203	0.0929451	0.0926014		0.203	0.0929451	0.0979857
0.203	0.0976043	0.0851085		0.203	0.0976043	0.0926821		0.203	0.0976043	0.0799659		0.203	0.0976043	0.0838608		0.203	0.0976043	0.0886109		0.203	0.0976043	0.0943174
0.204	0.0796262	0.0808717		0.204	0.0796262	0.0886959		0.204	0.0796262	0.0761086		0.204	0.0796262	0.0800381		0.204	0.0796262	0.0846227		0.204	0.0796262	0.090646
0.204	0.0791306	0.0766295		0.204	0.0791306	0.0846942		0.204	0.0791306	0.0722352		0.204	0.0791306	0.0761997		0.204	0.0791306	0.0806157		0.204	0.0791306	0.0869646
0.205	0.0905508	0.0723786		0.205	0.0905508	0.0806914		0.205	0.0905508	0.0683677		0.205	0.0905508	0.0723602		0.205	0.0905508	0.0766113		0.205	0.0905508	0.083284
0.205	0.0668326	0.0681227		0.205	0.0668326	0.0766696		0.205	0.0668326	0.0644879		0.205	0.0668326	0.0685087		0.205	0.0668326	0.0725918		0.205	0.0668326	0.07959
0.206	0.0503604	0.0638623		0.206	0.0503604	0.0726432		0.206	0.0503604	0.0605996		0.206	0.0503604	0.0646489		0.206	0.0503604	0.0685643		0.206	0.0503604	0.0758899
0.206	0.0319132	0.0595975		0.206	0.0319132	0.0686125		0.206	0.0319132	0.0567143		0.206	0.0319132	0.0607922		0.206	0.0319132	0.0645366		0.206	0.0319132	0.0721947
0.207	0.064458	0.0553286		0.207	0.064458	0.0645666		0.207	0.064458	0.052817		0.207	0.064458	0.0569201		0.207	0.064458	0.0604939		0.207	0.064458	0.0684827
0.207	0.0537467	0.0510521		0.207	0.0537467	0.0605203		0.207	0.0537467	0.0489193		0.207	0.0537467	0.0530515		0.207	0.0537467	0.0564513		0.207	0.0537467	0.0647761
0.208	0.0446182	0.0467721		0.208	0.0446182	0.0564551		0.208	0.0446182	0.0450099		0.208	0.0446182	0.0491676		0.208	0.0446182	0.0523938		0.208	0.0446182	0.0610527
0.208	0.00466523	0.0424889		0.208	0.00466523	0.0523861		0.208	0.00466523	0.0410965		0.208	0.00466523	0.045276		0.208	0.00466523	0.0483291		0.208	0.00466523	0.0573275
0.209	0.0352416	0.0381988		0.209	0.0352416	0.0483097		0.209	0.0352416	0.0371834		0.209	0.0352416	0.0413848		0.209	0.0352416	0.0442692		0.209	0.0352416	0.0536047
0.209	0.0185049	0.033906		0.209	0.0185049	0.0442222		0.209	0.0185049	0.0332588		0.209	0.0185049	0.0374823		0.209	0.0185049	0.0401908		0.209	0.0185049	0.049869
0.21	0.0343477	0.029607		0.21	0.0343477	0.0401274		0.21	0.0343477	0.0293391		0.21	0.0343477	0.0335806		0.21	0.0343477	0.0361137		0.21	0.0343477	0.046136
0.21	0.0399769	0.0253059		0.21	0.0399769	0.0360217		0.21	0.0399769	0.0254001		0.21	0.0399769	0.0296678		0.21	0.0399769	0.0320221		0.21	0.0399769	0.0423904
0.21	0.0406538	0.0210031		0.21	0.0406538	0.0319011		0.21	0.0406538	0.0214581		0.21	0.0406538	0.025744		0.21	0.0406538	0.0279283		0.21	0.0406538	0.03864
0.211	0.0360417	0.016695		0.211	0.0360417	0.0277817		0.211	0.0360417	0.0175216		0.211	0.0360417	0.0218258		0.211	0.0360417	0.0238325		0.211	0.0360417	0.034893
0.211	0.0220075	0.0123816		0.211	0.0220075	0.0236475		0.211	0.0220075	0.0135703		0.211	0.0220075	0.0178927		0.211	0.0220075	0.0197226		0.211	0.0220075	0.0311377
0.212	0.0183343	0.00806762		0.212	0.0183343	0.0195026		0.212	0.0183343	0.00961235		0.212	0.0183343	0.0139531		0.212	0.0183343	0.015607		0.212	0.0183343	0.0273741
0.212	0.0241777	0.00375341		0.212	0.0241777	0.0153556		0.212	0.0241777	0.00566089		0.212	0.0241777	0.0100157		0.212	0.0241777	0.0114943		0.212	0.0241777	0.0236187
0.213	-0.0034056	-0.0005658		0.213	-0.0034056	0.0111939		0.213	-0.0034056	0.00169478		0.213	-0.0034056	0.00606793		0.213	-0.0034056	0.00736792		0.213	-0.0034056	0.0198471
0.213	-0.0172626	-0.0048867		0.213	-0.0172626	0.00703475		0.213	-0.0172626	-0.0022677		0.213	-0.0172626	0.00211852		0.213	-0.0172626	0.00324505		0.213	-0.0172626	0.0160844
0.214	-0.0170254	-0.0092115		0.214	-0.0170254	0.00285693		0.214	-0.0170254	-0.006242		0.214	-0.0170254	-0.0018401		0.214	-0.0170254	-0.000889		0.214	-0.0170254	0.0123056
0.214	-0.0270972	-0.0135373		0.214	-0.0270972	-0.0013297		0.214	-0.0270972	-0.0102201		0.214	-0.0270972	-0.0058047		0.214	-0.0270972	-0.005029		0.214	-0.0270972	0.00852778
0.215	0.00127062	-0.0178654		0.215	0.00127062	-0.0055139		0.215	0.00127062	-0.0141942		0.215	0.00127062	-0.0097651		0.215	0.00127062	-0.0091645		0.215	0.00127062	0.00475545
0.215	-0.0188594	-0.022195		0.215	-0.0188594	-0.009714		0.215	-0.0188594	-0.01818		0.215	-0.0188594	-0.0137381		0.215	-0.0188594	-0.0133129		0.215	-0.0188594	0.00097173
0.216	-0.0297312	-0.0265262		0.216	-0.0297312	-0.0139125		0.216	-0.0297312	-0.0221612		0.216	-0.0297312	-0.0177071		0.216	-0.0297312	-0.0174565		0.216	-0.0297312	-0.0028072
0.216	-0.0154889	-0.0308577		0.216	-0.0154889	-0.0181266		0.216	-0.0154889	-0.0261538		0.216	-0.0154889	-0.021688		0.216	-0.0154889	-0.0216117		0.216	-0.0154889	-0.0065955
0.217	-0.0259076	-0.0351904		0.217	-0.0259076	-0.0223473		0.217	-0.0259076	-0.03015		0.217	-0.0259076	-0.0256726		0.217	-0.0259076	-0.0257707		0.217	-0.0259076	-0.010386
0.217	-0.0295425	-0.039523		0.217	-0.0295425	-0.0265655		0.217	-0.0295425	-0.0341405		0.217	-0.0295425	-0.0296522		0.217	-0.0295425	-0.0299234		0.217	-0.0295425	-0.0141704
0.218	-0.0333177	-0.0438556		0.218	-0.0333177	-0.030799		0.218	-0.0333177	-0.0381429		0.218	-0.0333177	-0.0336438		0.218	-0.0333177	-0.0340879		0.218	-0.0333177	-0.0179645
0.218	-0.0511383	-0.0481891		0.218	-0.0511383	-0.0350383		0.218	-0.0511383	-0.0421476		0.218	-0.0511383	-0.0376382		0.218	-0.0511383	-0.0382544		0.218	-0.0511383	-0.0217597
0.219	-0.0596793	-0.0525212		0.219	-0.0596793	-0.0392748		0.219	-0.0596793	-0.0461461		0.219	-0.0596793	-0.0416273		0.219	-0.0596793	-0.0424147		0.219	-0.0596793	-0.0255482
0.219	-0.0505988	-0.0568524		0.219	-0.0505988	-0.0435257		0.219	-0.0505988	-0.0501559		0.219	-0.0505988	-0.0456277		0.219	-0.0505988	-0.0465859		0.219	-0.0505988	-0.0293459
0.219	-0.0344629	-0.0611832		0.219	-0.0344629	-0.0477729		0.219	-0.0344629	-0.0541593		0.219	-0.0344629	-0.049622		0.219	-0.0344629	-0.0507496		0.219	-0.0344629	-0.0331363
0.22	-0.0438455	-0.0655127		0.22	-0.0438455	-0.0520343		0.22	-0.0438455	-0.0581731		0.22	-0.0438455	-0.0536268		0.22	-0.0438455	-0.054924		0.22	-0.0438455	-0.036935
0.22	-0.0480212	-0.0698414		0.22	-0.0480212	-0.0563008		0.22	-0.0480212	-0.0621888		0.22	-0.0480212	-0.0576342		0.22	-0.0480212	-0.0590992		0.22	-0.0480212	-0.0407344
0.221	-0.064716	-0.0741683		0.221	-0.064716	-0.0605626		0.221	-0.064716	-0.066198		0.221	-0.064716	-0.0616349		0.221	-0.064716	-0.0632667		0.221	-0.064716	-0.0445263
0.221	-0.0437	-0.0784935		0.221	-0.0437	-0.0648375		0.221	-0.0437	-0.0702164		0.221	-0.0437	-0.065645		0.221	-0.0437	-0.067443		0.221	-0.0437	-0.048326
0.222	-0.0979579	-0.082817		0.222	-0.0979579	-0.0691151		0.222	-0.0979579	-0.0742358		0.222	-0.0979579	-0.0696568		0.222	-0.0979579	-0.071619		0.222	-0.0979579	-0.0521253
0.222	-0.0636099	-0.0871368		0.222	-0.0636099	-0.073387		0.222	-0.0636099	-0.078247		0.222	-0.0636099	-0.0736601		0.222	-0.0636099	-0.0757859		0.222	-0.0636099	-0.0559163
0.223	-0.0670871	-0.0914539		0.223	-0.0670871	-0.0776696		0.223	-0.0670871	-0.0822666		0.223	-0.0670871	-0.0776727		0.223	-0.0670871	-0.0799607		0.223	-0.0670871	-0.0597147
0.223	-0.088884	-0.0957682		0.223	-0.088884	-0.0819445		0.223	-0.088884	-0.0862778		0.223	-0.088884	-0.0816766		0.223	-0.088884	-0.0841255		0.223	-0.088884	-0.0635039
0.224	-0.0660817	-0.100079		0.224	-0.0660817	-0.0862296		0.224	-0.0660817	-0.0902964		0.224	-0.0660817	-0.0856886		0.224	-0.0660817	-0.0882965		0.224	-0.0660817	-0.0673
0.224	-0.109739	-0.104387		0.224	-0.109739	-0.090506		0.224	-0.109739	-0.094305		0.224	-0.109739	-0.0896916		0.224	-0.109739	-0.092457		0.224	-0.109739	-0.0710867
0.225	-0.0871336	-0.108691		0.225	-0.0871336	-0.0947909		0.225	-0.0871336	-0.0983216		0.225	-0.0871336	-0.0937016		0.225	-0.0871336	-0.0966235		0.225	-0.0871336	-0.0748798
0.225	-0.11737	-0.112991		0.225	-0.11737	-0.0990755		0.225	-0.11737	-0.102335		0.225	-0.11737	-0.0977099		0.225	-0.11737	-0.100787		0.225	-0.11737	-0.0786715
0.226	-0.0896478	-0.117287		0.226	-0.0896478	-0.103349		0.226	-0.0896478	-0.106339		0.226	-0.0896478	-0.101708		0.226	-0.0896478	-0.104937		0.226	-0.0896478	-0.0824525
0.226	-0.0854146	-0.121577		0.226	-0.0854146	-0.10763		0.226	-0.0854146	-0.110348		0.226	-0.0854146	-0.105712		0.226	-0.0854146	-0.109092		0.226	-0.0854146	-0.0862391
0.227	-0.093907	-0.125862		0.227	-0.093907	-0.111908		0.227	-0.093907	-0.114355		0.227	-0.093907	-0.109714		0.227	-0.093907	-0.113243		0.227	-0.093907	-0.0900238
0.227	-0.12843	-0.130142		0.227	-0.12843	-0.116173		0.227	-0.12843	-0.118349		0.227	-0.12843	-0.113705		0.227	-0.12843	-0.11738		0.227	-0.12843	-0.093797
0.228	-0.13427	-0.134416		0.228	-0.13427	-0.120444		0.228	-0.13427	-0.122348		0.228	-0.13427	-0.1177		0.228	-0.13427	-0.12152		0.228	-0.13427	-0.0975755
0.228	-0.0879481	-0.138685		0.228	-0.0879481	-0.124702		0.228	-0.0879481	-0.126335		0.228	-0.0879481	-0.121683		0.228	-0.0879481	-0.125646		0.228	-0.0879481	-0.101343
0.228	-0.110154	-0.142947		0.228	-0.110154	-0.128963		0.228	-0.110154	-0.130325		0.228	-0.110154	-0.12567		0.228	-0.110154	-0.129774		0.228	-0.110154	-0.105114
0.229	-0.104873	-0.147203		0.229	-0.104873	-0.13322		0.229	-0.104873	-0.134312		0.229	-0.104873	-0.129654		0.229	-0.104873	-0.133895		0.229	-0.104873	-0.108882
0.229	-0.127371	-0.151452		0.229	-0.127371	-0.13746		0.229	-0.127371	-0.138283		0.229	-0.127371	-0.133623		0.229	-0.127371	-0.138001		0.229	-0.127371	-0.112639
0.23	-0.122313	-0.155694		0.23	-0.122313	-0.141703		0.23	-0.122313	-0.142258		0.23	-0.122313	-0.137596		0.23	-0.122313	-0.142107		0.23	-0.122313	-0.116399
0.23	-0.144834	-0.159928		0.23	-0.144834	-0.145938		0.23	-0.144834	-0.146227		0.23	-0.144834	-0.141563		0.23	-0.144834	-0.146206		0.23	-0.144834	-0.120154
0.231	-0.121761	-0.164154		0.231	-0.121761	-0.150157		0.231	-0.121761	-0.150181		0.231	-0.121761	-0.145516		0.231	-0.121761	-0.150286		0.231	-0.121761	-0.123897
0.231	-0.135313	-0.16837		0.231	-0.135313	-0.154375		0.231	-0.135313	-0.154136		0.231	-0.135313	-0.149471		0.231	-0.135313	-0.154367		0.231	-0.135313	-0.127643
0.232	-0.144907	-0.172578		0.232	-0.144907	-0.158576		0.232	-0.144907	-0.158076		0.232	-0.144907	-0.153411		0.232	-0.144907	-0.15843		0.232	-0.144907	-0.131376
0.232	-0.13957	-0.176778		0.232	-0.13957	-0.162775		0.232	-0.13957	-0.162016		0.232	-0.13957	-0.157352		0.232	-0.13957	-0.162491		0.232	-0.13957	-0.135112
0.233	-0.181948	-0.180967		0.233	-0.181948	-0.166954		0.233	-0.181948	-0.165939		0.233	-0.181948	-0.161276		0.233	-0.181948	-0.166534		0.233	-0.181948	-0.138834
0.233	-0.17478	-0.185149		0.233	-0.17478	-0.17113		0.233	-0.17478	-0.169863		0.233	-0.17478	-0.165201		0.233	-0.17478	-0.170573		0.233	-0.17478	-0.142559
0.234	-0.192612	-0.18932		0.234	-0.192612	-0.175294		0.234	-0.192612	-0.173777		0.234	-0.192612	-0.169118		0.234	-0.192612	-0.174601		0.234	-0.192612	-0.146278
0.234	-0.144588	-0.193482		0.234	-0.144588	-0.179436		0.234	-0.144588	-0.177673		0.234	-0.144588	-0.173017		0.234	-0.144588	-0.178609		0.234	-0.144588	-0.149983
0.235	-0.156693	-0.197633		0.235	-0.156693	-0.183572		0.235	-0.156693	-0.181568		0.235	-0.156693	-0.176915		0.235	-0.156693	-0.182613		0.235	-0.156693	-0.15369
0.235	-0.148571	-0.201773		0.235	-0.148571	-0.187695		0.235	-0.148571	-0.185451		0.235	-0.148571	-0.180803		0.235	-0.148571	-0.186605		0.235	-0.148571	-0.15739
0.236	-0.183851	-0.205902		0.236	-0.183851	-0.191793		0.236	-0.183851	-0.189316		0.236	-0.183851	-0.184673		0.236	-0.183851	-0.190574		0.236	-0.183851	-0.161077
0.236	-0.191782	-0.21002		0.236	-0.191782	-0.195884		0.236	-0.191782	-0.193177		0.236	-0.191782	-0.18854		0.236	-0.191782	-0.194537		0.236	-0.191782	-0.164764
0.236	-0.179992	-0.214124		0.236	-0.179992	-0.199949		0.236	-0.179992	-0.197018		0.236	-0.179992	-0.192388		0.236	-0.179992	-0.198479		0.236	-0.179992	-0.168436
0.237	-0.152234	-0.218218		0.237	-0.152234	-0.204006		0.237	-0.152234	-0.200855		0.237	-0.152234	-0.196233		0.237	-0.152234	-0.202414		0.237	-0.152234	-0.172109
0.237	-0.182739	-0.222299		0.237	-0.182739	-0.208045		0.237	-0.182739	-0.20468		0.237	-0.182739	-0.200066		0.237	-0.182739	-0.206333		0.237	-0.182739	-0.175775
0.238	-0.184359	-0.226366		0.238	-0.184359	-0.212056		0.238	-0.184359	-0.208483		0.238	-0.184359	-0.203877		0.238	-0.184359	-0.210229		0.238	-0.184359	-0.179425
0.238	-0.150799	-0.230421		0.238	-0.150799	-0.216056		0.238	-0.150799	-0.21228		0.238	-0.150799	-0.207685		0.238	-0.150799	-0.214117		0.238	-0.150799	-0.183075
0.239	-0.176066	-0.234463		0.239	-0.176066	-0.220035		0.239	-0.176066	-0.216064		0.239	-0.176066	-0.211479		0.239	-0.176066	-0.217987		0.239	-0.176066	-0.186717
0.239	-0.221315	-0.238492		0.239	-0.221315	-0.223985		0.239	-0.221315	-0.219824		0.239	-0.221315	-0.215252		0.239	-0.221315	-0.221833		0.239	-0.221315	-0.190344
0.24	-0.203813	-0.242506		0.24	-0.203813	-0.227922		0.24	-0.203813	-0.223578		0.24	-0.203813	-0.219019		0.24	-0.203813	-0.225669		0.24	-0.203813	-0.19397
0.24	-0.223202	-0.246507		0.24	-0.223202	-0.231827		0.24	-0.223202	-0.227308		0.24	-0.223202	-0.222763		0.24	-0.223202	-0.229479		0.24	-0.223202	-0.19758
0.241	-0.214713	-0.250494		0.241	-0.214713	-0.235718		0.241	-0.214713	-0.23103		0.241	-0.214713	-0.2265		0.241	-0.214713	-0.233279		0.241	-0.214713	-0.201188
0.241	-0.216593	-0.254467		0.241	-0.216593	-0.239587		0.241	-0.216593	-0.234736		0.241	-0.216593	-0.230223		0.241	-0.216593	-0.237059		0.241	-0.216593	-0.204788
0.242	-0.25302	-0.258424		0.242	-0.25302	-0.243423		0.242	-0.25302	-0.238418		0.242	-0.25302	-0.233923		0.242	-0.25302	-0.240814		0.242	-0.25302	-0.208372
0.242	-0.212852	-0.262366		0.242	-0.212852	-0.247243		0.242	-0.212852	-0.242091		0.242	-0.212852	-0.237614		0.242	-0.212852	-0.244556		0.242	-0.212852	-0.211954
0.243	-0.206194	-0.266293		0.243	-0.206194	-0.251031		0.243	-0.206194	-0.24574		0.243	-0.206194	-0.241283		0.243	-0.206194	-0.248272		0.243	-0.206194	-0.21552
0.243	-0.236261	-0.270205		0.243	-0.236261	-0.254803		0.243	-0.236261	-0.249379		0.243	-0.236261	-0.244944		0.243	-0.236261	-0.251976		0.243	-0.236261	-0.219084
0.244	-0.256152	-0.274099		0.244	-0.256152	-0.25855		0.244	-0.256152	-0.253001		0.244	-0.256152	-0.248588		0.244	-0.256152	-0.25566		0.244	-0.256152	-0.222638
0.244	-0.268407	-0.277977		0.244	-0.268407	-0.262264		0.244	-0.268407	-0.256598		0.244	-0.268407	-0.252208		0.244	-0.268407	-0.259318		0.244	-0.268407	-0.226176
0.245	-0.259984	-0.281839		0.245	-0.259984	-0.265961		0.245	-0.259984	-0.260184		0.245	-0.259984	-0.255821		0.245	-0.259984	-0.262962		0.245	-0.259984	-0.229712
0.245	-0.268851	-0.285685		0.245	-0.268851	-0.269625		0.245	-0.268851	-0.263745		0.245	-0.268851	-0.259409		0.245	-0.268851	-0.266578		0.245	-0.268851	-0.233232
0.245	-0.229506	-0.289513		0.245	-0.229506	-0.273269		0.245	-0.229506	-0.267295		0.245	-0.229506	-0.262988		0.245	-0.229506	-0.270182		0.245	-0.229506	-0.236749
0.246	-0.278975	-0.293325		0.246	-0.278975	-0.276889		0.246	-0.278975	-0.270826		0.246	-0.278975	-0.26655		0.246	-0.278975	-0.273764		0.246	-0.278975	-0.240256
0.246	-0.290026	-0.297121		0.246	-0.290026	-0.280474		0.246	-0.290026	-0.274332		0.246	-0.290026	-0.270087		0.246	-0.290026	-0.277319		0.246	-0.290026	-0.243746
0.247	-0.185094	-0.300899		0.247	-0.185094	-0.28404		0.247	-0.185094	-0.277825		0.247	-0.185094	-0.273615		0.247	-0.185094	-0.280859		0.247	-0.185094	-0.247233
0.247	-0.274479	-0.304659		0.247	-0.274479	-0.287579		0.247	-0.274479	-0.2813		0.247	-0.274479	-0.277125		0.247	-0.274479	-0.284379		0.247	-0.274479	-0.250711
0.248	-0.256905	-0.308403		0.248	-0.256905	-0.291084		0.248	-0.256905	-0.284748		0.248	-0.256905	-0.28061		0.248	-0.256905	-0.28787		0.248	-0.256905	-0.254171
0.248	-0.266975	-0.31213		0.248	-0.266975	-0.294568		0.248	-0.266975	-0.288183		0.248	-0.266975	-0.284084		0.248	-0.266975	-0.291345		0.248	-0.266975	-0.257629
0.249	-0.260655	-0.315836		0.249	-0.260655	-0.298018		0.249	-0.260655	-0.291591		0.249	-0.260655	-0.287534		0.249	-0.260655	-0.294793		0.249	-0.260655	-0.261069
0.249	-0.299372	-0.319525		0.249	-0.299372	-0.301446		0.249	-0.299372	-0.294986		0.249	-0.299372	-0.290972		0.249	-0.299372	-0.298224		0.249	-0.299372	-0.264506
0.25	-0.267314	-0.323195		0.25	-0.267314	-0.304846		0.25	-0.267314	-0.29836		0.25	-0.267314	-0.294391		0.25	-0.267314	-0.301634		0.25	-0.267314	-0.267932
0.25	-0.276077	-0.326845		0.25	-0.276077	-0.308211		0.25	-0.276077	-0.301706		0.25	-0.276077	-0.297786		0.25	-0.276077	-0.305013		0.25	-0.276077	-0.271341
0.251	-0.319163	-0.330478		0.251	-0.319163	-0.311553		0.251	-0.319163	-0.30504		0.251	-0.319163	-0.301168		0.251	-0.319163	-0.308378		0.251	-0.319163	-0.274747
0.251	-0.255436	-0.33409		0.251	-0.255436	-0.31486		0.251	-0.255436	-0.308345		0.251	-0.255436	-0.304524		0.251	-0.255436	-0.311713		0.251	-0.255436	-0.278134
0.252	-0.301505	-0.337683		0.252	-0.301505	-0.318148		0.252	-0.301505	-0.311636		0.252	-0.301505	-0.30787		0.252	-0.301505	-0.315033		0.252	-0.301505	-0.281519
0.252	-0.311194	-0.341258		0.252	-0.311194	-0.321406		0.252	-0.311194	-0.314907		0.252	-0.311194	-0.311197		0.252	-0.311194	-0.318331		0.252	-0.311194	-0.284893
0.253	-0.301361	-0.344813		0.253	-0.301361	-0.324631		0.253	-0.301361	-0.318151		0.253	-0.301361	-0.314499		0.253	-0.301361	-0.3216		0.253	-0.301361	-0.288249
0.253	-0.252612	-0.34835		0.253	-0.252612	-0.327836		0.253	-0.252612	-0.321382		0.253	-0.252612	-0.317791		0.253	-0.252612	-0.324855		0.253	-0.252612	-0.291602
0.254	-0.265877	-0.351868		0.254	-0.265877	-0.331014		0.254	-0.265877	-0.324593		0.254	-0.265877	-0.321064		0.254	-0.265877	-0.328089		0.254	-0.265877	-0.294945
0.254	-0.352442	-0.355367		0.254	-0.352442	-0.334159		0.254	-0.352442	-0.327777		0.254	-0.352442	-0.324313		0.254	-0.352442	-0.331296		0.254	-0.352442	-0.29827
0.254	-0.289023	-0.358847		0.254	-0.289023	-0.337286		0.254	-0.289023	-0.330948		0.254	-0.289023	-0.327551		0.254	-0.289023	-0.334488		0.254	-0.289023	-0.301592
0.255	-0.336163	-0.362308		0.255	-0.336163	-0.34038		0.255	-0.336163	-0.334093		0.255	-0.336163	-0.330766		0.255	-0.336163	-0.337654		0.255	-0.336163	-0.304897
0.255	-0.29865	-0.36575		0.255	-0.29865	-0.343457		0.255	-0.29865	-0.337225		0.255	-0.29865	-0.33397		0.255	-0.29865	-0.340806		0.255	-0.29865	-0.308197
0.256	-0.379155	-0.369172		0.256	-0.379155	-0.346509		0.256	-0.379155	-0.340338		0.256	-0.379155	-0.337157		0.256	-0.379155	-0.343938		0.256	-0.379155	-0.311489
0.256	-0.325595	-0.372574		0.256	-0.325595	-0.349529		0.256	-0.325595	-0.343425		0.256	-0.325595	-0.340321		0.256	-0.325595	-0.347044		0.256	-0.325595	-0.314763
0.257	-0.352084	-0.375956		0.257	-0.352084	-0.352532		0.257	-0.352084	-0.3465		0.257	-0.352084	-0.343474		0.257	-0.352084	-0.350138		0.257	-0.352084	-0.318033
[truncated: 506 more rows]

## Sheet: Supplementary Figure 9a,b
Supplemntary Figure 9a					Supplemntary Figure 9b
[truncated: 903 more rows]
